# Supplementary material for: Genome-wide DNA methylation analysis in jejunum of Sus scrofa with intrauterine growth restriction
Source: Mol Genet Genomics. 2018 Feb 1;293(4):807–18. doi: 10.1007/s00438-018-1422-9 (PMC6061055; doi:10.1007/s00438-018-1422-9)
Supplement: Supplementary file 3 — Supplementary material 3 (XLSX 313 KB) [file 438_2018_1422_MOESM3_ESM.xlsx]

## Sheet: Sheet1
Table S1 Detail Information of samples used in this research
Piglets ID (IUGR/NBW)	Gender	Body weight (BW,kg)	Body length (m)	Body length/BW (m/kg BWT)	Heart (g)	Heart/BW (g/kg BWT)	Liver (g)	Liver/BW (g/kg BWT)	Spleen (g)	Spleen/BW (g/kg BWT)	Kidney (g)	Kidney/BW (g/kg BWT)	Stomach (g)	Stomach/BW (g/kg BWT)	Small intestine weight (g)	Small intestine weight/BW (g/kg BWT)	Small intestine length (m)	Small intestine length/BW (m/kg BWT)	Colon weight (g)	Colon weight/BW (g/kg BWT)
IUGR1	male	0.755	0.275	0.364238	7.2	9.53642	23.5	31.1258	0.96	1.27152	7.93	10.5033	5.34	7.07285	40.27	53.3377	3.21	4.25166	10.5	13.9073
NBW1	male	1.33	0.315	0.236842	39.81	29.9323	1.72	1.29323	1.72	1.29323	13.03	9.79699	8.17	6.14286	51.9	39.0226	2.28	1.71429	0*	0a
IUGR2	male	0.783	0.276	0.35249	6.06	7.73946	19.75	25.2235	0.53	0.676884	6.91	8.82503	4.4	5.61941	27.43	35.0319	2.46	3.14176	3.94	5.03193
NBW2	male	1.193	0.295	0.247276	8.44	7.0746	33.69	28.2397	0.72	0.603521	7.23	6.06035	4.59	3.84744	44.17	37.0243	3.06	2.56496	6.09	5.10478
IUGR3	male	0.965	0.276	0.28601	8.78	9.09845	35.63	36.9223	1.57	1.62694	9.49	9.8342	7.57	7.84456	60.52	62.715	3.6	3.73057	8.76	9.07772
NBW3	male	1.35	0.32	0.237037	9.79	7.25185	40.67	30.1259	1.7	1.25926	11	8.14815	10	7.40741	72.13	53.4296	4.02	2.97778	9.74	7.21481
IUGR4	male	0.659	0.265	0.402124	5.37	8.14871	13	19.7269	0.82	1.24431	5.98	9.07436	4.8	7.28376	29.81	45.2352	2.64	4.00607	3.03	4.59788
NBW4	male	0.908	0.295	0.32489	8.32	9.163	20.39	22.4559	1.2	1.32159	8.61	9.48238	5.27	5.80396	30.09	33.1388	3.15	3.46916	6.17	6.79515
Average	IUGR group	0.7905	0.273	0.351216	6.8525	8.63076	22.97	28.2496	0.97	1.20491	7.5775	9.55922	5.5275	6.95515	39.5075	49.08	2.9775	3.78251	6.5575	8.1537
	NBW group	1.19525	0.30625	0.261511	16.59	13.3554	24.1175	20.5287	1.335	1.1194	9.9675	8.37197	7.0075	5.80042	49.5725	40.6538	3.1275	2.68155	7.33333	6.37158
SD	IUGR group	0.127879	0.00535413	0.0483551	1.49018	0.829807	9.49255	7.42254	0.438254	0.392816	1.50327	0.761806	1.41509	0.948171	15.0777	11.7781	0.523856	0.47726	3.63726	4.33385
	NBW group	0.203816	0.0131498	0.0425325	15.4943	11.0916	17.1383	13.2323	0.47536	0.344862	2.56786	1.69876	2.52782	1.47352	17.5406	8.86062	0.711776	0.743254	2.08462	1.11697
SEM	IUGR group	0.0629045	0.00259808	0.0238094	0.736599	0.294457	4.74319	3.5933	0.219103	0.195228	0.742976	0.228568	0.704954	0.472561	7.53485	5.72649	0.250949	0.184439	1.29935	1.11681
	NBW group	0.0921619	0.0059375	0.0197196	1.96349	1.46006	4.60163	2.28728	0.202612	0.163048	0.819453	0.714085	1.20694	0.728424	8.73805	4.39892	0.227679	0.201615	0.851042	0.456001
aData were lost for the reason of sample collection mistakes.

## Sheet: Sheet2
Table S2 Primer sequences of target and reference genes for the jejunum mRNA expression of enzymes related to sulfur amino acids metabolism
Gene	Primer Sequence(5’-3’)	Product (bp)	Genebank Accession
MS	F：CCCCATCTGTGGAAAAACCA	74	AF276463.1
	R：GGCTTGCTCTTTGTATGCTTCAA
BHMT	F：TTGGTGGCAGGAGGTGTGA	62	NM-001200042.1
	R：ACTTCCGTTTCGCTCTTGCA
MTHFR	F：GGCAGGAGCCGACTTCATC	64	AF239166.1
	R：CAAGAAGCGGAAGAACGTATCAG
MAT2α	F：TTACGCCCAGATTCTAAAACTCAA	63	NM-001167650.1
	R：AAGCACAGCACCTCGATCCT
CGL	F：GGGCCTCCAAAGCTGTAGTG	66	NM-001044585.1
	R：GTCCAGGAGCCTCTTGTTTGAA
18S	F：GACTCAACACGGGAAACCTCAC	114	NM_214449
	R：ATCGCTCCACCAACTAAGAACG
Table S3 The jejunum mRNA expression of enzymes relative to methionine and homocysteine metabolism in normal and IUGR littermate piglets
Gene	IUGR	NBW	P value
MS	6.53±1.65	1.00±0.54	0.0096
BHMT	1.19±0.40	1.00±0.16	0.68
MTHFR	0.61±0.08	1.00±0.21	0.144
MAT2α	1.23±0.47	1.00±0.17	0.66
CGL	1.28±0.34	1.00±0.25	0.525
MS=Methionine synthase, BHMT=Betaine-homocysteine methyltransferase, MTHFR=Methylenetetrahydrofolate reductase, MAT2α=Methionine adenosyltransferase2α, CGL=Cystathionine γ-lyase. Results are mean ± SEM (n=4 per group)

## Sheet: Sheet3
Table S4 Summary of RRBS data production
Sample ID	Raw reads (Gb)	Clean Reads (Gb)	Mapped reads (%)a	Unique mapped reads (%)b	Total enzyme ration (%)c	Median coverage (X)
IUGR1	5.3	5.1	60.2	75.66	90.4	17.64
NBW1	6	5.7	61.1	73.45	90.05	17.88
IUGR2	5.3	5	55.9	73.1	89.32	16.7
NBW2	5.5	5.2	57.3	74.51	89.23	17
IUGR3	4.6	4.5	64.5	80.5	92.53	15.6
NBW3	6.7	6.6	63.1	78.17	92.32	20.6
IUGR4	5.7	5.6	65	77.73	93.17	20.79
Total	44.7	43.1	61.6	76.4	91.2	18
aMapped reads (%) is percent of clean reads aligned on the pig reference genome (sscrofa version 10.2). bUnique mapped reads (%) is percent of reads uniquely aligned over all the aligned reads. cTotal enzyme ratio (%) is percent of reads with MspI digestion sites on total sequenced reads

## Sheet: Sheet4
Table S5 RRBS sequencing analysis
DNA elements		IUGR1		NBW1		IUGR2		NBW2		IUGR3		NBW3		IUGR4		NBW4
		C covered	CpG covered	C covered	CpG covered	C covered	CpG covered	C covered	CpG covered	C covered	CpG covered	C covered	CpG covered	C covered	CpG covered	C covered	CpG covered
Average methylation level		0.1423	0.5393	0.1376	0.5216	0.1574	0.5735	0.1452	0.5384	0.1364	0.5993	0.1415	0.5914	0.1401	0.5881	0.1385	0.5768
Gene regions	Upstream5k	0.0986	0.3325	0.0914	0.3038	0.1102	0.3628	0.0977	0.3235	0.1013	0.4006	0.1026	0.3923	0.1013	0.3863	0.099	0.371
	5-UTR	0.0349	0.0779	0.0306	0.0665	0.0489	0.1128	0.0334	0.0734	0.042	0.1075	0.0393	0.0991	0.0376	0.0941	0.0355	0.0857
	CDS	0.1687	0.5922	0.1624	0.5668	0.1796	0.6166	0.1681	0.5853	0.1698	0.65	0.1707	0.6443	0.1701	0.6411	0.1678	0.6281
	Intron	0.1478	0.6038	0.1429	0.5819	0.1578	0.622	0.1475	0.5951	0.1372	0.6445	0.1416	0.6403	0.1412	0.6407	0.1405	0.6288
	3-UTR	0.1599	0.6564	0.156	0.6423	0.1619	0.6538	0.1602	0.6536	0.1478	0.6831	0.1518	0.6821	0.1515	0.681	0.1517	0.6763

## Sheet: Sheet5
Table S6 Summary of DMRs in the four groups
DMRs sets	Total-DMRs	Promoter -DMRs	Gene Body -DMRs	Percentage of genomic lengtha	Percentage of genomic CpG numberb
IUGR1 VS NBW1	5704	362	2121	0.0235	0. 2752
IUGR2 VS NBW2	1851	159	624	0.0058	0. 0860
IUGR3 VS NBW3	2054	112	754	0.0077	0. 0855
IUGR4 VS NBW4	1717	133	619	0.0061	0.0751
Abbreviation: DMRs, differentially methylated regions. aThe length of total DMRs compared with the length (~2.6 billion base paires) of pig genome (sscrofa 10.2). bThe number of CpGs in total DMRs compared with the number of CpGs (~28.0 million) in pig genome (sscrofa 10.2).
Table S7 Promoter-DMRs total information
DMR			Methylated level		D-value	P-value	Gene		DMR			Methylated level		D-value	P-value	Gene		DMR			Methylated level		D-value	P-value	Gene		DMR			Methylated level		D-value	P-value	Gene
chrID	start	end	IUGR1	NBW1					chrID	start	end	IUGR2	NBW2					chrID	start	end	IUGR3	NBW3					chrID	start	end	IUGR4	NBW4
chr15	91368577	91369047	0.02	0.69	-0.67	1.31328e-99	HOXD12		chr6	34530462	34530567	0	0.95	-0.95	2.86463e-13	UQCRFS1		chr7	65576637	65577120	0.02	0.56	-0.54	1.73378e-137	GRAMD2		chrX	143575698	143575722	0.1	0.65	-0.55	8.76075e-10	UBL4A
chr15	91360464	91360650	0.04	0.7	-0.66	8.45895e-209	HOXD13		chr3	11536932	11536954	0.11	0.66	-0.55	3.77837e-08	NCF1		chr12	49213931	49214085	0.2	0.65	-0.45	3.39797e-08	NXN		chr6	87962577	87962627	0.43	0.91	-0.48	4.75174e-07	NDUFS5
chr15	91389996	91390107	0.16	0.82	-0.66	1.36512e-57	HOXD9		chr3	68135233	68135246	0.35	0.8	-0.45	3.06876e-06	RPL7A		chr3	9965754	9965827	0	0.45	-0.45	5.25524e-39	MDH2		chr1	2447144	2447183	0.36	0.79	-0.43	1.82253e-10	DACT2
chr12	24756195	24756235	0.1	0.73	-0.63	1.00001e-16	HOXB2		chrX	37437440	37437465	0.08	0.53	-0.45	6.44042e-07	DYNLT3		chr11	84612026	84612098	0.42	0.86	-0.44	1.29135e-34	COL4A2		chr6	40230923	40231025	0.25	0.65	-0.4	5.98272e-15	DMKN
chr15	91418976	91419043	0.22	0.77	-0.55	5.39152e-08	HOXD4		chrX	62829430	62829451	0.2	0.64	-0.44	1.36389e-08	FAM155B		chr14	110109379	110109492	0.06	0.42	-0.36	1.02678e-14	CH25H		chr1	132686899	132686977	0.3	0.67	-0.37	1.0699e-10	BCL2L10
chr6	45233207	45233291	0.2	0.74	-0.54	1.09524e-11	B3GNT8		chr3	11538673	11538685	0.29	0.62	-0.33	1.21129e-08	NCF1		chr3	2286978	2287008	0.25	0.59	-0.34	1.24758e-08	CHST12		chrX	141972878	141972891	0.37	0.74	-0.37	0.000144337	DUSP9
chr15	91420381	91420628	0.2	0.67	-0.47	0	HOXD4		chr18	27540627	27540687	0.03	0.35	-0.32	5.14883e-07	C7orf58		chr5	110907926	110907964	0.49	0.83	-0.34	1.49808e-13	IL17REL		chrX	47784630	47784642	0.39	0.74	-0.35	0.000138759	OTUD5
chr7	68331016	68331162	0.15	0.62	-0.47	2.33443e-104	NKX2-8		chr3	751383	751419	0.14	0.46	-0.32	4.45409e-10	CYP2W1		chr3	41637939	41638107	0.08	0.41	-0.33	7.00111e-10	IGFALS		chrX	114386735	114386755	0.22	0.56	-0.34	2.21588e-07	IL13RA1
chr3	41028468	41028549	0.15	0.61	-0.46	3.45745e-09	PDIA2		chr17	46043528	46043553	0.64	0.94	-0.3	3.53821e-05	NNAT		chr6	34530460	34530485	0	0.33	-0.33	2.70221e-11	UQCRFS1		chrX	70204413	70204452	0.35	0.68	-0.33	3.18771e-06	FGF16
chr5	65897559	65897644	0.23	0.69	-0.46	1.69967e-17	CLSTN3		chr7	2040713	2040775	0.15	0.44	-0.29	1.64411e-13	PSMG4		chrX	47294816	47294832	0.23	0.56	-0.33	6.58982e-05	UXT		chr1	301700875	301701033	0.45	0.77	-0.32	1.03483e-17	GARNL3
chr14	153800020	153800047	0.21	0.64	-0.43	1.51395e-15	PRAP1		chrX	143129125	143129150	0.15	0.44	-0.29	1.55403e-08	FUNDC2		chrX	143575362	143575413	0.34	0.64	-0.3	7.80328e-06	UBL4A		chrX	122205446	122205453	0.19	0.51	-0.32	0.000141892	ZDHHC9
chr15	91397358	91397414	0.11	0.54	-0.43	2.84945e-113	HOXD8		chrX	47567145	47567174	0.44	0.72	-0.28	2.047e-06	FTSJ1		chr3	144201416	144201668	0.33	0.62	-0.29	1.09373e-05	AC073343.1		chr10	69754371	69754457	0.36	0.66	-0.3	9.11036e-19	ITIH2
chr12	24872806	24873052	0.19	0.6	-0.41	1.32377e-25	HOXB5		chr12	22381475	22381590	0.49	0.76	-0.27	2.83387e-12	RARA		chr6	58019071	58019111	0.15	0.43	-0.28	6.43895e-21	TNFRSF18		chr12	14917613	14917620	0.43	0.72	-0.29	4.62727e-07	ERN1
chr12	24873457	24873956	0.28	0.68	-0.4	2.35771e-49	HOXB5		chrX	40449704	40449740	0.32	0.59	-0.27	2.96246e-08	CXorf38		chr8	4481825	4481928	0.11	0.39	-0.28	6.52908e-09	HTRA3		chr14	53057298	53057549	0.28	0.57	-0.29	1.45089e-08	FAM211B
chrX	122204661	122204738	0.15	0.55	-0.4	1.11672e-08	ZDHHC9		chr16	85607892	85607929	0.08	0.34	-0.26	1.32661e-16	MRPL36		chrX	142183581	142183655	0.36	0.64	-0.28	4.33763e-09	L1CAM		chr12	6383397	6383406	0.17	0.45	-0.28	1.88121e-05	GRIN2C
chr12	62933796	62933827	0.36	0.75	-0.39	1.54139e-06	SLC5A10		chr11	1563000	1563046	0.15	0.4	-0.25	4.947e-07	SGCG		chrX	16947189	16947226	0.1	0.38	-0.28	5.91518e-14	PDHA1		chrX	143273632	143273772	0.28	0.56	-0.28	5.2471e-15	GAB3
chr7	24844342	24844371	0.27	0.66	-0.39	8.37829e-07	TRIM15		chr3	11538718	11539197	0.08	0.33	-0.25	1.20536e-88	NCF1		chr18	33453950	33454023	0.18	0.45	-0.27	0.00115892	MDFIC		chrX	47814223	47814312	0.3	0.58	-0.28	4.5434e-06	PIM2
chr5	585341	585405	0.4	0.78	-0.38	7.83074e-09	TRMU		chrX	122476584	122476630	0.34	0.59	-0.25	1.61225e-09	AIFM1		chr5	47543878	47543950	0.37	0.64	-0.27	8.23557e-09	OVCH1		chr12	1149117	1149144	0.56	0.83	-0.27	1.45154e-09	FSCN2
chr12	55852536	55852600	0.2	0.57	-0.37	2.70171e-13	PER1		chrX	47814360	47814414	0.47	0.72	-0.25	1.21166e-08	PIM2		chr2	157706746	157706780	0.61	0.87	-0.26	0.000115697	PPARGC1B		chrX	142049112	142049145	0.18	0.45	-0.27	4.66593e-12	BCAP31
chr3	101512954	101513044	0.15	0.52	-0.37	6.76355e-08	SIX2		chr16	85607608	85607698	0.48	0.72	-0.24	5.97011e-21	NDUFS6		chr11	21568859	21568872	0.71	0.95	-0.24	1.47252e-07	LCP1		chrX	47820703	47820751	0.34	0.61	-0.27	9.22268e-08	SLC35A2
chr12	24790603	24790635	0.01	0.37	-0.36	8.06788e-09	HOXB4		chr18	813872	813912	0.63	0.87	-0.24	8.07307e-08	ESYT2		chr5	8345958	8346026	0.6	0.84	-0.24	1.28341e-06	MPST		chrX	113391838	113391863	0.28	0.54	-0.26	1.28342e-05	NDUFA1
chr12	24841042	24841544	0.23	0.59	-0.36	2.67648e-50	HOXB9		chr5	84067960	84068008	0.53	0.77	-0.24	1.9114e-08	TDG		chr1	59323033	59323100	0.21	0.44	-0.23	4.15114e-07	DPPA5		chr11	78332339	78332385	0.26	0.51	-0.25	9.63976e-08	METTL21C
chr14	43721683	43721706	0.35	0.71	-0.36	3.48468e-06	C12orf34		chr7	131050602	131050751	0.54	0.78	-0.24	4.50836e-25	TDRD9-AS1		chrX	142102243	142102334	0.39	0.61	-0.22	3.25564e-09	IDH3G		chr2	10176004	10176062	0.27	0.52	-0.25	1.97332e-07	VPS37C
chr18	50063032	50063140	0.02	0.37	-0.35	1.22489e-20	HOXA5		chrX	21170750	21170820	0.35	0.59	-0.24	0.000310194	PRDX4		chr12	62625132	62625169	0.58	0.79	-0.21	1.30969e-05	SLC47A2		chr17	65882423	65882438	0.4	0.64	-0.24	3.14304e-08	APCDD1L
chr6	81805426	81805490	0.24	0.59	-0.35	6.02283e-08	TINAGL1		chrX	63371370	63371379	0.14	0.38	-0.24	1.35243e-05	IGBP1		chr17	65700924	65700962	0.58	0.79	-0.21	0.00034931	PPP4R1L		chrX	102614597	102614647	0.28	0.52	-0.24	7.47789e-09	TSC22D3
chr12	24874997	24875013	0.02	0.36	-0.34	5.56522e-13	HOXB5		chr12	24766503	24766551	0.03	0.26	-0.23	3.36486e-13	HOXB3		chr2	147106561	147106680	0.24	0.45	-0.21	7.92021e-06	SLC23A1		chrX	142048581	142048621	0.12	0.36	-0.24	1.83384e-06	ABCD1
chr12	62327202	62327246	0.3	0.64	-0.34	1.39335e-05	CENPV		chr1	227334195	227334228	0.02	0.25	-0.23	2.75607e-09	PLIN2		chr6	100882751	100882804	0.1	0.31	-0.21	4.11547e-08	RIOK3		chrX	141821039	141821163	0.18	0.41	-0.23	4.64171e-14	HAUS7
chr3	125227711	125228114	0.47	0.81	-0.34	1.79042e-46	APOB		chrX	143603322	143603438	0.32	0.55	-0.23	6.60962e-14	PLXNA3		chrX	143571729	143571752	0.23	0.44	-0.21	3.20747e-05	SLC10A3		chr6	52763419	52763434	0.14	0.36	-0.22	3.77573e-06	NLRP12
chr13	216148729	216148842	0.21	0.54	-0.33	6.05402e-05	UBASH3A		chr15	151542198	151542253	0.45	0.67	-0.22	6.52202e-09	COL6A3		chrX	20851337	20851402	0.43	0.64	-0.21	1.94538e-07	PTCHD1		chrX	113796743	113796765	0.3	0.52	-0.22	1.05895e-06	SLC25A43
chr15	91418451	91418534	0.48	0.81	-0.33	1.03432e-34	HOXD4		chr17	54058940	54059053	0.39	0.61	-0.22	9.12072e-23	CDH22		chr14	152330228	152330255	0.25	0.45	-0.2	0.000317845	DPYSL4		chrX	141992775	141992787	0.25	0.47	-0.22	7.49161e-05	PNCK
chr18	50061600	50061896	0.18	0.51	-0.33	6.14124e-94	HOXA5		chr7	22015669	22015702	0.3	0.52	-0.22	5.6125e-09	BTN1A1		chr6	12027587	12027761	0.59	0.79	-0.2	4.5292e-16	CHST6		chrX	47813912	47813972	0.25	0.47	-0.22	0.000802014	PIM2
chr12	24875457	24875534	0.05	0.37	-0.32	1.10208e-12	HOXB5		chr9	143379860	143379926	0.53	0.75	-0.22	4.08696e-08	ANGEL2		chrX	142290238	142290273	0.44	0.64	-0.2	2.2683e-08	IRAK1		chrX	7165553	7165597	0.19	0.41	-0.22	3.23061e-09	WWC3
chr17	66520931	66521266	0.33	0.65	-0.32	3.40109e-21	CTSZ		chrX	11624684	11624720	0.26	0.48	-0.22	8.964e-18	GEMIN8		chrX	143490087	143490097	0.69	0.89	-0.2	7.52626e-06	IKBKG		chr1	33478098	33478262	0.43	0.64	-0.21	3.54454e-10	TCF21
chrX	122476491	122476502	0.34	0.66	-0.32	0.001918	AIFM1		chrX	142259774	142259806	0.18	0.4	-0.22	1.75257e-10	TMEM187		chr5	8497365	8497408	0.77	0.96	-0.19	7.53651e-06	NCF4		chr18	50096247	50096265	0.56	0.77	-0.21	7.00992e-05	HOXA3
chr12	24758159	24758322	0.04	0.35	-0.31	2.48282e-48	HOXB2		chr11	17077453	17077485	0.48	0.69	-0.21	2.56156e-09	DLEU7		chrX	131293450	131293506	0.34	0.53	-0.19	2.36682e-10	SOX3		chr3	40946837	40946876	0.35	0.56	-0.21	2.29054e-05	HBM
chr2	147164082	147164109	0.26	0.57	-0.31	1.28043e-06	ECSCR		chr13	217145721	217145748	0.58	0.79	-0.21	8.75676e-05	TSPEAR		chrX	140010181	140010256	0.28	0.47	-0.19	1.7441e-09	MTMR1		chrX	11282187	11282251	0.29	0.5	-0.21	1.28183e-09	RAB9A
chr6	58108077	58108173	0.49	0.8	-0.31	5.72298e-27	GLTPD1		chr5	24733588	24733606	0.24	0.45	-0.21	1.03549e-06	ARHGEF25		chrX	18899028	18899398	0.2	0.39	-0.19	1.25315e-07	CNKSR2		chrX	113038797	113038820	0.46	0.67	-0.21	0.00252094	FAM70A
chr14	135164961	135165024	0.32	0.62	-0.3	2.73102e-18	HABP2		chrX	54047703	54047796	0.33	0.54	-0.21	2.07896e-06	USP51		chr10	13444358	13444597	0.05	0.23	-0.18	2.03285e-14	HHIPL2		chrX	142131788	142131855	0.3	0.51	-0.21	1.35263e-07	PDZD4
chr5	18771803	18771850	0.26	0.56	-0.3	5.52224e-23	SOAT2		chr12	57438470	57438498	0.58	0.78	-0.2	1.85961e-09	GLP2R		chr3	135381049	135381132	0.66	0.84	-0.18	6.95456e-07	ASAP2		chr3	9469201	9469239	0.65	0.85	-0.2	4.89971e-11	SH2B2
chr5	5648092	5648179	0.22	0.52	-0.3	3.69105e-19	FAM83F		chrX	137792452	137792499	0.38	0.58	-0.2	3.92527e-07	FMR1		chr7	127768267	127768312	0.67	0.85	-0.18	1.29526e-05	BCL11B		chr6	53263731	53263837	0.29	0.49	-0.2	3.24539e-06	TMC4
chrX	47820703	47820751	0.33	0.63	-0.3	1.2569e-10	SLC35A2		chrX	62829078	62829094	0.23	0.43	-0.2	4.57047e-08	FAM155B		chrX	130575390	130575403	0.37	0.55	-0.18	0.000598728	MCF2		chrX	142049676	142049713	0.48	0.68	-0.2	2.6927e-05	BCAP31
chr14	32701867	32701892	0.2	0.49	-0.29	1.93574e-22	RHOF		chr2	76838497	76838521	0.24	0.43	-0.19	1.80649e-06	LINGO3		chr2	139959075	139959152	0.47	0.64	-0.17	0.000376566	PDLIM4		chrX	49705205	49705219	0.15	0.35	-0.2	0.000110707	NUDT11
chr14	92235023	92235059	0.03	0.32	-0.29	5.09538e-11	CDHR1		chr6	154053667	154053696	0.06	0.25	-0.19	0.000254613	TCTEX1D4		chrX	98012731	98012808	0.42	0.59	-0.17	5.46368e-06	BEX2		chr1	33478007	33478029	0.41	0.6	-0.19	1.65316e-09	TCF21
chr18	2663428	2663484	0.16	0.45	-0.29	5.17286e-13	SHH		chr6	57985071	57985189	0.35	0.54	-0.19	5.39764e-08	FAM132A		chr17	54058640	54058659	0.58	0.74	-0.16	0.00693283	CDH22		chr2	148405390	148405473	0.19	0.38	-0.19	8.16554e-09	PCDHA1
chr5	1209793	1209926	0.25	0.54	-0.29	8.39896e-16	RIBC2		chrX	142049665	142049713	0.41	0.6	-0.19	2.95624e-07	BCAP31		chr2	72108947	72109043	0.25	0.41	-0.16	2.03969e-06	C19orf45		chr3	125227726	125228155	0.49	0.68	-0.19	2.97384e-17	APOB
chr8	4389959	4390107	0.37	0.66	-0.29	1.26444e-11	ACOX3		chrX	52305975	52306255	0.3	0.49	-0.19	2.98615e-14	PHF8		chr5	7201668	7201746	0.49	0.65	-0.16	2.60614e-05	SLC16A8		chrX	143602997	143603037	0.22	0.41	-0.19	8.13333e-06	PLXNA3
chrX	112883161	112883210	0.24	0.53	-0.29	4.34601e-07	LAMP2		chr12	34081260	34081317	0.07	0.25	-0.18	2.60835e-14	TRIM25		chr9	82639980	82639991	0.49	0.65	-0.16	4.88384e-06	PDK4		chrX	101559053	101559100	0.45	0.63	-0.18	0.000653731	RNF128
chr18	50004618	50004719	0.05	0.33	-0.28	5.564e-07	HOXA13		chr1	313818914	313818952	0.41	0.59	-0.18	0.000326801	MAMDC4		chrX	43208952	43209010	0.45	0.61	-0.16	0.0023415	MAOA		chrX	11319504	11319591	0.24	0.42	-0.18	3.46856e-05	TRAPPC2P1
chr6	12027187	12027228	0.53	0.81	-0.28	8.09146e-13	CHST6		chr2	2937002	2937084	0.04	0.22	-0.18	6.00856e-17	GAL		chrX	7166109	7166177	0.17	0.33	-0.16	8.4057e-15	WWC3		chrX	137792427	137792490	0.32	0.5	-0.18	7.86998e-09	FMR1
chrX	9292213	9292271	0.18	0.46	-0.28	1.55528e-09	MSL3		chr3	5730689	5730708	0.07	0.25	-0.18	1.97933e-10	NPTX2		chr15	91420462	91420485	0.19	0.34	-0.15	0.000170416	HOXD4		chr2	58286940	58286981	0.54	0.71	-0.17	5.09593e-05	TSSK6
chr10	31838146	31838215	0.45	0.72	-0.27	7.59806e-13	FBP2		chrX	131293004	131293030	0.21	0.39	-0.18	2.28083e-07	SOX3		chr8	139773740	139773916	0.51	0.66	-0.15	2.64871e-07	NAP1L5		chrX	141779315	141779348	0.29	0.46	-0.17	4.60977e-06	ZNF707
chr2	147315723	147315787	0.44	0.71	-0.27	1.88847e-31	CXXC5		chrX	140010174	140010233	0.19	0.37	-0.18	1.05191e-08	MTMR1		chr3	10655512	10655526	0.43	0.57	-0.14	0.000176846	WBSCR22		chrX	41763058	41763100	0.33	0.5	-0.17	2.66506e-07	CASK
chr3	38466015	38466032	0.19	0.46	-0.27	1.51832e-09	PPL		chrX	142132585	142132682	0.28	0.46	-0.18	9.15657e-13	PDZD4		chrX	142220130	142220210	0.51	0.65	-0.14	0.000336942	ARHGAP4		chrX	97442900	97442986	0.28	0.45	-0.17	1.67729e-07	TCEAL4
chr5	47543878	47543930	0.3	0.57	-0.27	8.43645e-11	OVCH1		chrX	143494712	143494727	0.39	0.57	-0.18	0.00894304	G6PD		chr14	152016659	152016716	0.84	0.95	-0.11	1.06673e-05	TCERG1L		chr10	28666539	28666621	0.38	0.54	-0.16	4.85562e-07	ELF3
chr1	313822537	313822604	0.18	0.44	-0.26	6.05907e-06	LCN8		chrX	53113307	53113413	0.37	0.55	-0.18	2.57398e-13	GNL3L		chrX	37205658	37205689	0.12	0.23	-0.11	5.28535e-05	XK		chr1	302265712	302265806	0.62	0.78	-0.16	9.22849e-06	ENG
chr2	162133228	162133415	0.18	0.44	-0.26	1.20458e-22	NLRP6		chrX	90379957	90379996	0.42	0.6	-0.18	2.65871e-05	CSTF2		chrX	98089313	98089468	0.29	0.4	-0.11	6.51273e-11	NGFRAP1		chr13	80096756	80096995	0.3	0.46	-0.16	9.57723e-13	ABTB1
chr3	41368611	41368700	0.52	0.78	-0.26	8.45167e-08	RHOT2		chr1	306998321	306998335	0.62	0.79	-0.17	2.43076e-05	ADAMTS13		chr10	28666539	28666862	0.3	0.4	-0.1	0.0011692	ELF3		chrX	137792648	137792682	0.28	0.44	-0.16	3.13143e-09	FMR1
chr5	584901	585174	0.6	0.86	-0.26	4.57908e-11	TRMU		chr5	66462542	66462663	0.37	0.54	-0.17	2.36397e-13	IFFO1		chr2	149765498	149765689	0.61	0.7	-0.09	7.78499e-05	PCDH12		chrX	142102393	142102511	0.24	0.4	-0.16	5.40142e-07	IDH3G
chr10	12361574	12361666	0.18	0.43	-0.25	3.54843e-08	2012-03-01		chr6	72647715	72647985	0.21	0.38	-0.17	2.89355e-07	UBXN10		chr2	67589655	67589696	0.81	0.9	-0.09	0.0098264	OR7G1		chrX	9292231	9292405	0.28	0.44	-0.16	1.84062e-12	MSL3
chr12	24743223	24743565	0.5	0.75	-0.25	2.26849e-51	HOXB1		chr7	101268778	101268798	0.53	0.7	-0.17	1.15334e-08	SIPA1L1		chr7	128709553	128709753	0.82	0.91	-0.09	1.25856e-06	WDR25		chr3	140403336	140403374	0.71	0.86	-0.15	0.000146179	DCDC2C
chr17	15974461	15974529	0.54	0.79	-0.25	2.16602e-12	CRLS1		chrX	122247999	122248051	0.4	0.57	-0.17	1.40629e-08	UTP14C		chr6	78820191	78820266	0.83	0.9	-0.07	0.000260556	GJB5		chr9	10835701	10835988	0.67	0.82	-0.15	1.24799e-22	KLHL35
chr6	54417997	54418175	0.52	0.77	-0.25	4.17054e-23	TMEM86B		chrX	122429472	122429607	0.26	0.43	-0.17	1.58148e-06	ELF4		chr7	131050629	131050751	0.77	0.66	0.11	4.92044e-06	TDRD9-AS1		chrX	126657921	126658021	0.42	0.57	-0.15	1.20621e-09	FAM127C
chrX	141972032	141972175	0.39	0.64	-0.25	1.01741e-32	DUSP9		chrX	141821314	141821352	0.38	0.55	-0.17	2.78725e-07	HAUS7		chr5	3050700	3050811	0.53	0.41	0.12	0.00738409	SCUBE1		chrX	18898232	18898253	0.3	0.45	-0.15	0.000482734	CNKSR2
chr15	53823502	53823806	0.17	0.41	-0.24	1.63922e-13	FAM149A		chrX	142048621	142048709	0.2	0.37	-0.17	4.11958e-17	ABCD1		chr15	152584916	152584945	0.28	0.15	0.13	4.85563e-05	TWIST2		chrX	51566234	51566310	0.24	0.39	-0.15	9.8756e-06	IQSEC2
chr2	153620907	153620947	0.46	0.7	-0.24	1.68782e-15	PRELID2		chrX	143264228	143264245	0.34	0.51	-0.17	0.000123338	DKC1		chrX	90742567	90742596	0.51	0.38	0.13	7.04109e-05	CENPI		chr3	40947022	40947147	0.07	0.21	-0.14	1.10891e-13	HBM
chr1	158313428	158313467	0.37	0.6	-0.23	4.73884e-09	MAGEL2		chrX	143692998	143693021	0.26	0.43	-0.17	2.65919e-07	GDI1		chrX	113666770	113666947	0.48	0.34	0.14	8.80248e-09	UBE2A		chr7	95143692	95143755	0.12	0.26	-0.14	3.72096e-05	PLEKHG3
chr11	9345388	9345431	0.41	0.64	-0.23	5.56958e-14	KL		chrX	48078106	48078195	0.23	0.4	-0.17	1.68077e-13	PRICKLE3		chrX	46760718	46760845	0.51	0.37	0.14	7.52741e-09	USP11		chrX	105357661	105357691	0.13	0.27	-0.14	0.000766618	KCNE1L
chr12	46002246	46002297	0.13	0.36	-0.23	4.77975e-09	LGALS9C		chr2	149765624	149765658	0.55	0.71	-0.16	4.35442e-05	PCDH12		chr12	62959270	62959415	0.7	0.55	0.15	0.000313386	FAM83G		chrX	122204634	122204759	0.3	0.44	-0.14	1.4787e-08	ZDHHC9
chr12	54826593	54826788	0.09	0.32	-0.23	7.96618e-16	CLDN7		chrX	105452794	105452808	0.22	0.38	-0.16	0.000596576	ACSL4		chr2	156314412	156314528	0.84	0.69	0.15	1.68278e-09	SPINK9		chrX	131292212	131292255	0.24	0.38	-0.14	1.06491e-06	SOX3
chr1	313870973	313871035	0.43	0.66	-0.23	2.87706e-13	LCN15		chrX	118322878	118322937	0.34	0.5	-0.16	2.14294e-15	DCAF12L2		chr5	680710	680844	0.71	0.56	0.15	0.000425874	WNT7B		chrX	142048947	142049081	0.26	0.4	-0.14	5.28763e-07	BCAP31
chr1	3290229	3290238	0.12	0.35	-0.23	1.70472e-08	RP11-514O12.4		chrX	131291636	131292154	0.25	0.41	-0.16	5.72495e-29	SOX3		chr15	152585118	152585211	0.27	0.11	0.16	6.11388e-11	TWIST2		chrX	43208633	43208713	0.3	0.44	-0.14	0.000104865	MAOA
chr2	8283	8297	0.32	0.55	-0.23	1.55569e-08	MUC2		chrX	142048416	142048459	0.25	0.41	-0.16	2.13953e-12	ABCD1		chr5	52534750	52534959	0.37	0.21	0.16	1.11177e-05	BCAT1		chrX	54047599	54047761	0.29	0.43	-0.14	8.17412e-07	USP51
chr3	1426884	1426983	0.51	0.74	-0.23	1.13596e-23	ELFN1		chrX	142048800	142049220	0.27	0.43	-0.16	9.19579e-27	BCAP31		chrX	71321367	71321490	0.5	0.34	0.16	9.86195e-08	TAF9B		chr2	9378310	9378362	0.76	0.89	-0.13	4.1704e-05	DAGLA
chr3	40852818	40852851	0.19	0.42	-0.23	0.000291013	IL9R		chrX	142132475	142132495	0.22	0.38	-0.16	2.81531e-08	PDZD4		chr1	87674770	87674803	0.23	0.06	0.17	3.99831e-05	WISP3		chrX	11319719	11319841	0.29	0.42	-0.13	6.66026e-09	TRAPPC2P1
chr3	8140381	8140417	0.21	0.44	-0.23	4.67545e-06	TRIP6		chrX	142182497	142182763	0.26	0.42	-0.16	3.2125e-21	L1CAM		chrX	141415161	141415352	0.78	0.61	0.17	9.64684e-08	ZNF185		chrX	116048826	116048922	0.37	0.5	-0.13	9.33828e-05	THOC2
chr7	42275934	42275988	0.4	0.63	-0.23	9.63593e-08	PGC		chrX	143131239	143131311	0.62	0.78	-0.16	1.49879e-05	F8		chrX	28789345	28789407	0.44	0.27	0.17	2.72391e-05	GK		chrX	142182523	142182852	0.19	0.32	-0.13	2.00038e-17	L1CAM
chrX	143575611	143575652	0.31	0.54	-0.23	1.12208e-05	UBL4A		chrX	48055284	48055302	0.22	0.38	-0.16	9.16502e-07	MAGIX		chr18	19342191	19342289	0.89	0.71	0.18	5.79984e-14	MEST		chrX	142259655	142259816	0.13	0.26	-0.13	5.81369e-11	TMEM187
chrX	7166248	7166261	0.3	0.53	-0.23	1.06876e-05	WWC3		chrX	65864734	65864936	0.33	0.49	-0.16	1.99015e-08	RPS4X		chr2	147315723	147315822	0.57	0.39	0.18	1.91645e-10	CXXC5		chrX	143571618	143571638	0.27	0.4	-0.13	4.99629e-06	SLC10A3
chr12	24764406	24764519	0.31	0.53	-0.22	8.44196e-16	HOXB3		chr2	4000455	4000968	0.48	0.63	-0.15	1.28102e-09	ADRBK1		chr3	125994445	125994897	0.56	0.38	0.18	7.03391e-08	SDC1		chrX	143571753	143571953	0.29	0.42	-0.13	1.22083e-09	SLC10A3
chr12	34081255	34081436	0.12	0.34	-0.22	1.11319e-31	TRIM25		chr6	58286093	58286138	0.73	0.88	-0.15	1.80582e-07	ANKRD65		chr5	15412397	15412560	0.52	0.34	0.18	4.10113e-15	WNT10B		chrX	43210054	43210109	0.28	0.41	-0.13	2.26664e-06	MAOA
chr16	55399208	55399289	0.12	0.34	-0.22	6.84128e-06	NKX2-5		chrX	126657682	126658029	0.33	0.48	-0.15	4.36478e-40	FAM127C		chr9	57661973	57662017	0.21	0.03	0.18	3.60184e-06	CCDC15		chrX	46798382	46798434	0.27	0.4	-0.13	0.000771288	UBA1
chr16	85969143	85969239	0.54	0.76	-0.22	1.02213e-31	SLC6A19		chrX	131293449	131293493	0.25	0.4	-0.15	1.06352e-09	SOX3		chrX	113406125	113406260	0.57	0.39	0.18	8.07492e-13	UPF3B		chrX	114386359	114386379	0.14	0.26	-0.12	0.000169509	IL13RA1
chr17	65146330	65146381	0.24	0.46	-0.22	2.46061e-09	ZBP1		chrX	142132919	142132956	0.19	0.34	-0.15	7.28727e-07	PDZD4		chrX	122597368	122597468	0.54	0.36	0.18	6.34474e-08	SLC25A14		chrX	122476551	122476626	0.32	0.44	-0.12	9.96268e-05	AIFM1
chr18	55628782	55629171	0.37	0.59	-0.22	2.59649e-08	NPC1L1		chrX	47304061	47304183	0.29	0.44	-0.15	1.28209e-11	ELK1		chrX	21997346	21997363	0.59	0.41	0.18	0.00036548	PDK3		chrX	47303695	47304103	0.26	0.38	-0.12	2.14092e-10	ELK1
chr2	66316735	66316819	0.52	0.74	-0.22	3.27603e-16	LYL1		chrX	48063245	48063341	0.19	0.34	-0.15	1.52532e-08	PLP2		chr8	1588611	1588734	0.49	0.3	0.19	9.55294e-12	MSANTD1		chr12	273083	273102	0.85	0.96	-0.11	6.67188e-05	FN3K
chr3	41262025	41262178	0.44	0.66	-0.22	6.73951e-14	PIGQ		chrX	63667000	63667235	0.39	0.54	-0.15	5.23022e-08	DLG3		chr12	54085329	54085379	0.66	0.46	0.2	2.80547e-05	C17orf107		chr18	15628789	15629109	0.59	0.7	-0.11	2.67843e-11	PPCS
chr5	105703027	105703533	0.39	0.61	-0.22	4.81891e-24	MYF5		chrX	77277571	77277593	0.3	0.45	-0.15	4.67216e-06	RPS6KA6		chr12	963772	963963	0.51	0.31	0.2	3.25637e-12	SLC16A3		chrX	104266720	104266852	0.3	0.41	-0.11	7.9893e-09	CHRDL1
chrX	113406125	113406276	0.21	0.43	-0.22	2.57899e-08	UPF3B		chr2	87565615	87566016	0.57	0.71	-0.14	1.33358e-22	ZBED3		chr5	18450992	18451296	0.76	0.56	0.2	0.000292798	KRT2		chrX	112883244	112883366	0.38	0.49	-0.11	0.000532672	LAMP2
chr1	212628296	212628326	0.25	0.46	-0.21	1.75125e-06	ISG20		chr3	18869383	18869405	0.55	0.69	-0.14	0.0029308	SBK1		chrX	47303738	47303779	0.56	0.35	0.21	2.14915e-06	ELK1		chrX	37205673	37205750	0.14	0.25	-0.11	2.10685e-06	XK
chr12	5364611	5364890	0.57	0.78	-0.21	8.72275e-15	EVPL		chr3	72715205	72715664	0.47	0.61	-0.14	1.54617e-24	FBXO41		chr11	86223380	86223390	0.49	0.27	0.22	0.000874066	F7		chrX	47820843	47820953	0.22	0.33	-0.11	6.60085e-06	SLC35A2
chr16	74588624	74588670	0.17	0.38	-0.21	2.67337e-19	HAND1		chr7	103918677	103918702	0.77	0.91	-0.14	5.38976e-08	PROX2		chr12	20380297	20380544	0.52	0.3	0.22	1.00481e-16	CCR10		chr18	54866484	54866565	0.64	0.74	-0.1	2.89615e-06	IGFBP1
chr17	65094620	65094658	0.39	0.6	-0.21	3.63361e-07	PCK1		chrX	102614674	102614780	0.36	0.5	-0.14	3.34815e-08	TSC22D3		chr12	961427	961466	0.56	0.34	0.22	0.000160274	SLC16A3		chr4	118549785	118549810	0.73	0.83	-0.1	0.00317111	KCND3
chr2	58286939	58286981	0.53	0.74	-0.21	3.34173e-10	TSSK6		chrX	114386043	114386160	0.36	0.5	-0.14	1.55702e-11	IL13RA1		chr5	5648115	5648154	0.5	0.28	0.22	3.79186e-09	FAM83F		chr9	3946270	3946382	0.44	0.54	-0.1	0.00138264	HPX
chr3	42764374	42764428	0.28	0.49	-0.21	1.09504e-17	KCTD5		chrX	46798301	46798345	0.27	0.41	-0.14	5.65395e-10	UBA1		chr9	10883114	10883186	0.47	0.25	0.22	0.000138065	GDPD5		chrX	102030352	102030403	0.31	0.41	-0.1	0.0058172	NUP62CL
chr7	128588644	128588748	0.41	0.62	-0.21	9.35517e-08	DEGS2		chr12	15212372	15212413	0.28	0.41	-0.13	5.0791e-10	LIMD2		chr1	143053376	143053430	0.94	0.7	0.24	5.4339e-14	TGM5		chrX	113392010	113392246	0.22	0.32	-0.1	3.69229e-14	NDUFA1
chr8	412635	412677	0.58	0.79	-0.21	1.03746e-07	WHSC1		chr12	55384429	55384598	0.66	0.79	-0.13	2.05088e-15	TMEM88		chr1	2447144	2447183	0.8	0.54	0.26	0.000625309	DACT2		chrX	141414877	141415067	0.3	0.4	-0.1	4.86674e-10	ZNF185
chr1	164830794	164830859	0.48	0.68	-0.2	2.23033e-06	TSHZ1		chr1	305296548	305296716	0.44	0.57	-0.13	4.36851e-06	PPAPDC3		chr5	6034484	6034609	0.55	0.29	0.26	3.14602e-06	RPS19BP1		chr6	127495685	127496099	0.72	0.81	-0.09	3.964e-05	MSH4
chr1	313818914	313818951	0.37	0.57	-0.2	1.93697e-06	MAMDC4		chr17	45265220	45265269	0.51	0.64	-0.13	1.41055e-05	MYL9		chr3	125228035	125228071	0.9	0.63	0.27	3.5477e-06	APOB		chrX	142290388	142290425	0.17	0.26	-0.09	2.5732e-05	IRAK1
chr1	314007454	314007498	0.53	0.73	-0.2	1.65052e-16	ENTPD8		chr17	53727976	53728080	0.48	0.61	-0.13	3.67157e-05	CTSA		chr2	149696775	149696806	0.55	0.27	0.28	6.17624e-06	PCDH1		chrX	56141782	56141844	0.17	0.26	-0.09	4.17309e-08	ZXDB
chr15	115371163	115371230	0.02	0.22	-0.2	3.62316e-60	KCTD18		chr3	3633930	3633963	0.68	0.81	-0.13	4.57677e-06	SDK1		chr3	135381177	135381214	0.64	0.36	0.28	1.94327e-05	ASAP2		chrX	141932879	141933048	0.22	0.29	-0.07	3.11585e-05	FAM58A
chr2	158208090	158208127	0.41	0.61	-0.2	1.19491e-08	CDX1		chrX	137792719	137792764	0.33	0.46	-0.13	6.50105e-05	FMR1		chr6	58462165	58462182	0.91	0.63	0.28	0.000131223	PRKCZ		chrX	56141932	56142008	0.27	0.33	-0.06	1.27476e-05	ZXDB
chr5	23036774	23036816	0.34	0.54	-0.2	1.30948e-08	SLC39A5		chrX	143571625	143571697	0.24	0.37	-0.13	1.06461e-10	SLC10A3		chr6	154508409	154508445	0.89	0.6	0.29	5.95836e-08	ERI3		chr12	55010095	55010166	0.71	0.58	0.13	0.000968469	FGF11
chr6	58009452	58009513	0.45	0.65	-0.2	9.89869e-08	TNFRSF4		chrX	19303429	19303544	0.19	0.32	-0.13	7.50889e-12	SMS		chr8	4355127	4355232	0.71	0.41	0.3	1.8191e-08	SH3TC1		chr15	152584724	152585026	0.33	0.2	0.13	1.57481e-14	TWIST2
chr7	131203615	131203662	0.43	0.63	-0.2	1.88363e-05	KIAA0284		chrX	48039004	48039326	0.31	0.44	-0.13	0.00156892	GPKOW		chr12	50022541	50022724	0.43	0.12	0.31	2.89835e-05	HIC1		chr12	21959116	21959195	0.69	0.55	0.14	1.06751e-06	KRT23
chr7	27143129	27143175	0.28	0.48	-0.2	2.09761e-09	SFTA2		chrX	62828867	62828944	0.14	0.27	-0.13	8.55649e-11	FAM155B		chr3	135380502	135380587	0.89	0.58	0.31	7.58727e-09	ASAP2		chr12	5080642	5080776	0.68	0.54	0.14	1.31733e-12	QRICH2
chr7	45125612	45125668	0.32	0.52	-0.2	1.387e-14	SLC35B2		chr18	53694674	53694787	0.58	0.7	-0.12	4.42093e-07	TNS3		chr5	24733747	24733755	0.5	0.19	0.31	7.1711e-06	ARHGEF25		chr12	963471	963561	0.62	0.48	0.14	3.55761e-11	SLC16A3
chrX	131292521	131292531	0.15	0.35	-0.2	9.59494e-08	SOX3		chrX	102615257	102615836	0.36	0.48	-0.12	1.90209e-11	TSC22D3		chr13	218086012	218086041	0.5	0.15	0.35	4.00233e-07	COL18A1		chr3	40852054	40852069	0.76	0.62	0.14	0.000481404	IL9R
chrX	43210037	43210084	0.37	0.57	-0.2	1.72262e-05	MAOA		chrX	140500518	140501032	0.32	0.44	-0.12	2.56762e-29	VMA21		chr7	128589305	128589428	0.83	0.47	0.36	0.000112884	DEGS2		chr14	23777934	23778056	0.79	0.63	0.16	0.000263888	AC226150.2
chr11	86441553	86441588	0.43	0.62	-0.19	1.34195e-06	DCUN1D2		chrX	142088950	142089087	0.29	0.41	-0.12	3.59612e-06	SRPK3		chr9	143381069	143381093	0.42	0.03	0.39	1.1274e-13	ANGEL2		chr11	84612046	84612118	0.69	0.52	0.17	1.76441e-09	COL4A2
chr15	62144156	62144194	0.09	0.28	-0.19	5.20855e-13	RBPMS		chrX	143274034	143274070	0.23	0.35	-0.12	1.95157e-05	GAB3		chr11	50030974	50031012	0.89	0.47	0.42	1.10761e-06	KLF5		chr11	86215555	86215668	0.72	0.55	0.17	4.63584e-12	F10
chr2	4350918	4350959	0.43	0.62	-0.19	1.0283e-05	C11orf86		chrX	22476604	22476707	0.19	0.31	-0.12	3.18811e-10	ARX		chr8	19917065	19917105	0.92	0.45	0.47	1.40758e-09	SEL1L3		chr11	21568868	21568873	0.95	0.77	0.18	0.00456278	LCP1
chr3	41009683	41010013	0.44	0.63	-0.19	1.5513e-12	ITFG3		chrX	7166142	7166165	0.11	0.23	-0.12	9.01606e-07	WWC3		chr3	2286364	2286459	0.72	0.11	0.61	1.72171e-20	CHST12		chr12	5519152	5519244	0.6	0.41	0.19	4.83505e-05	UNC13D
chr3	42761907	42762035	0.59	0.78	-0.19	4.69027e-38	KCTD5		chr12	55382945	55383805	0.6	0.71	-0.11	1.63614e-10	TMEM88											chr18	10181739	10181791	0.3	0.11	0.19	6.47094e-08	PARP12
chr7	27834407	27834443	0.44	0.63	-0.19	1.01637e-05	SLC44A4		chr3	4363473	4363619	0.74	0.85	-0.11	6.92263e-08	RADIL											chr2	87565943	87566037	0.81	0.6	0.21	2.23588e-20	ZBED3
chrX	113392162	113392224	0.22	0.41	-0.19	4.39484e-13	NDUFA1		chrX	140009720	140009948	0.14	0.25	-0.11	1.61548e-21	MTMR1											chr6	47117918	47117951	0.74	0.53	0.21	0.00126387	CEACAM16
chrX	140010207	140010247	0.17	0.36	-0.19	1.04281e-09	MTMR1		chrX	142227114	142227325	0.31	0.42	-0.11	7.87388e-06	NAA10											chr9	7082133	7082414	0.79	0.58	0.21	9.20887e-16	RHOG
chrX	48078415	48078462	0.2	0.39	-0.19	3.15375e-17	PRICKLE3		chrX	38727744	38727862	0.27	0.38	-0.11	0.00086923	MID1IP1											chr9	7350561	7350592	0.81	0.6	0.21	2.98314e-07	IL18BP
chr12	62959237	62959467	0.52	0.7	-0.18	3.2608e-07	FAM83G		chrX	51567587	51567693	0.23	0.34	-0.11	4.06077e-07	IQSEC2											chr1	212628263	212628326	0.44	0.22	0.22	2.1768e-08	ISG20
chr17	46043783	46043809	0.72	0.9	-0.18	9.69256e-07	NNAT		chr3	40853780	40854135	0.61	0.71	-0.1	5.75857e-08	IL9R											chr12	62959415	62959495	0.52	0.3	0.22	3.13308e-05	FAM83G
chr2	139998628	139998738	0.15	0.33	-0.18	2.07538e-20	SLC22A4		chrX	118323185	118323349	0.26	0.36	-0.1	1.31014e-24	DCAF12L2											chr9	12343359	12343406	0.31	0.08	0.23	2.14792e-08	MYO7A
chr2	6260018	6260092	0.46	0.64	-0.18	1.11536e-09	NAALADL1		chrX	140009968	140010072	0.19	0.29	-0.1	9.19999e-09	MTMR1											chr17	44276635	44276776	0.66	0.37	0.29	7.44231e-10	SPAG4
chr2	76838627	76838688	0.21	0.39	-0.18	1.30199e-10	LINGO3		chrX	141415038	141415110	0.32	0.42	-0.1	2.18252e-06	ZNF185											chr9	7441836	7441876	0.66	0.37	0.29	1.27109e-05	LRTOMT
chr3	41288646	41288751	0.17	0.35	-0.18	7.23874e-22	SOLH		chrX	143274347	143274425	0.29	0.39	-0.1	3.09414e-08	GAB3											chr11	86493281	86493393	0.67	0.35	0.32	1.14595e-06	TFDP3
chr3	41307877	41308141	0.41	0.59	-0.18	3.77858e-14	RAB11FIP3		chrX	129613380	129613571	0.31	0.4	-0.09	3.69434e-05	FGF13											chr17	57758542	57758581	0.35	0.03	0.32	2.49959e-18	SLC9A8
chr3	750964	751070	0.41	0.59	-0.18	1.05602e-11	CYP2W1		chrX	17689920	17690000	0.33	0.42	-0.09	7.94656e-07	MAP7D2											chr2	156314452	156314528	0.93	0.6	0.33	9.46101e-16	SPINK9
chr3	756862	756971	0.32	0.5	-0.18	2.63905e-12	COX19		chrX	53144141	53144318	0.56	0.65	-0.09	1.23032e-11	ZNF593											chr12	21959064	21959077	0.85	0.51	0.34	1.36889e-08	KRT23
chr6	30220408	30220452	0.08	0.26	-0.18	3.49894e-26	SALL1		chrX	89992865	89993041	0.41	0.5	-0.09	2.9587e-07	PCDH19											chr12	15401678	15401715	0.41	0.06	0.35	0.000122467	ACE
chrX	141933347	141933410	0.27	0.45	-0.18	9.8221e-10	FAM58A		chrX	141821196	141821265	0.34	0.42	-0.08	0.00117838	HAUS7											chr15	154448759	154450228	0.52	0.16	0.36	1.84207e-221	GPC1
chr18	55408982	55409018	0.54	0.71	-0.17	6.87211e-09	ZMIZ2		chr12	18206783	18206938	0.68	0.75	-0.07	4.75846e-05	ARHGAP27											chr3	118999976	119000369	0.52	0.14	0.38	8.44023e-15	ABHD1
chr2	158208379	158208838	0.33	0.5	-0.17	2.16488e-20	CDX1		chr1	305295620	305296147	0.58	0.65	-0.07	4.17202e-06	PPAPDC3											chr4	2049558	2049584	0.81	0.4	0.41	1.0197e-18	DENND3
chr2	162205283	162205323	0.48	0.65	-0.17	1.95401e-05	SCGB1C1		chrX	38156375	38156512	0.24	0.31	-0.07	1.60312e-05	RPGR											chr18	9688290	9688425	0.93	0.51	0.42	1.59182e-05	DENND2A
chr2	606622	607145	0.27	0.44	-0.17	5.29518e-26	SLC22A18		chrX	58532397	58532491	0.38	0.45	-0.07	0.00735844	MSN											chr18	3021069	3021109	0.83	0.4	0.43	9.46764e-24	INSIG1
chr3	82967483	82967829	0.23	0.4	-0.17	1.13105e-21	OTX1		chr14	67617080	67617110	0.78	0.84	-0.06	0.00198581	FAM13C											chr9	5851342	5851379	0.83	0.14	0.69	8.99427e-71	OR51G2
chr4	35529037	35529136	0.37	0.54	-0.17	5.0396e-13	DPYS		chr12	36070510	36070621	0.72	0.77	-0.05	0.001954	HSF5
chr7	128904445	128904993	0.43	0.6	-0.17	2.47032e-12	AMN		chrX	56141866	56141944	0.19	0.23	-0.04	9.1029e-05	ZXDB
chr9	7350637	7350948	0.32	0.49	-0.17	1.5748e-09	IL18BP		chr6	1595789	1595933	0.7	0.62	0.08	0.000127732	BANP
chrX	142088950	142088987	0.24	0.41	-0.17	5.0722e-05	SRPK3		chr3	2286258	2286335	0.36	0.26	0.1	0.000922197	CHST12
chr14	50268196	50268254	0.38	0.54	-0.16	2.0685e-06	LIF		chr9	57507805	57507850	0.22	0.12	0.1	7.98991e-06	ESAM
chr2	7449	7538	0.6	0.76	-0.16	2.4363e-08	MUC2		chr2	158208436	158208524	0.35	0.24	0.11	1.52574e-06	CDX1
chr2	78317612	78317675	0.53	0.69	-0.16	9.99332e-09	C19orf21		chr3	752179	752227	0.45	0.33	0.12	1.4025e-05	CYP2W1
chr3	2287036	2287073	0.53	0.69	-0.16	4.93155e-05	CHST12		chr15	152585201	152585265	0.26	0.12	0.14	0.000183058	TWIST2
chr3	807429	807540	0.43	0.59	-0.16	6.99214e-11	GPR146		chr2	148331588	148331719	0.45	0.3	0.15	4.34128e-14	DND1
chr4	81523959	81524358	0.13	0.29	-0.16	2.50679e-76	FAM110B		chr6	453191	453198	0.56	0.38	0.18	2.45469e-05	SPATA2L
chr5	3050641	3050790	0.49	0.65	-0.16	5.17709e-09	SCUBE1		chr13	149914930	149914997	0.47	0.28	0.19	1.09632e-10	COX17
chr6	151014892	151015206	0.48	0.64	-0.16	1.70051e-06	SLC5A9		chr11	86215586	86215673	0.63	0.41	0.22	2.85436e-16	F10
chr7	131264021	131264061	0.45	0.61	-0.16	9.98465e-09	CDCA4		chr3	26166441	26166467	0.56	0.34	0.22	0.000122433	ACSM2B
chrX	143274376	143274440	0.16	0.32	-0.16	1.49079e-24	GAB3		chr5	2124873	2124895	0.78	0.55	0.23	6.24492e-08	PARVB
chr13	217490752	217491246	0.18	0.33	-0.15	6.20918e-25	FAM207A		chr3	10780439	10780478	0.58	0.32	0.26	1.86349e-22	CLDN4
chr18	55628485	55628518	0.64	0.79	-0.15	7.70619e-06	NPC1L1		chr3	122273778	122273832	0.65	0.39	0.26	1.79517e-08	KLHL29
chr3	10616152	10616189	0.13	0.28	-0.15	4.38571e-15	MLXIPL		chr3	8117424	8117455	0.37	0.09	0.28	9.70481e-09	EPHB4
chr3	82966314	82966439	0.31	0.46	-0.15	2.19053e-06	OTX1		chr16	54996389	54996490	0.31	0.02	0.29	3.99232e-47	AP005380.1
chr5	18671087	18671197	0.21	0.36	-0.15	3.89629e-08	KRT8P11		chr9	10835883	10835941	0.92	0.63	0.29	4.07795e-24	KLHL35
chr6	54295025	54295156	0.19	0.34	-0.15	1.12352e-05	TNNI3		chr15	61463160	61463320	0.53	0.23	0.3	2.7502e-26	PURG
chr6	58108741	58108832	0.63	0.78	-0.15	2.2327e-06	GLTPD1		chr15	152584952	152584977	0.39	0.08	0.31	3.03379e-07	TWIST2
chr6	69201726	69201933	0.37	0.52	-0.15	1.19723e-08	AGMAT		chr13	28954608	28954648	0.41	0.09	0.32	5.87279e-17	HIGD1A
chr7	129205474	129206045	0.33	0.48	-0.15	2.22845e-05	RCOR1		chr11	2124956	2124969	0.93	0.58	0.35	7.24472e-17	MIPEP
chr8	126943812	126943949	0.67	0.82	-0.15	1.41769e-05	BDH2		chr6	125237736	125237742	0.89	0.49	0.4	5.14387e-09	SURF6
chr8	377386	377426	0.16	0.31	-0.15	0.00188174	LETM1		chr8	119920495	119920570	0.48	0.02	0.46	1.27089e-07	PITX2
chr8	82443249	82443293	0.71	0.86	-0.15	6.50027e-06	PRSS48		chr7	65576637	65577120	0.56	0.03	0.53	6.94483e-110	GRAMD2
chrX	101558942	101559169	0.31	0.46	-0.15	3.19248e-18	RNF128
chrX	114386113	114386160	0.31	0.46	-0.15	5.34643e-10	IL13RA1
chrX	136061955	136061976	0.27	0.42	-0.15	1.58044e-06	SLITRK2
chr13	33036224	33036316	0.68	0.82	-0.14	1.41411e-12	PRSS50
chr14	88512932	88512955	0.35	0.49	-0.14	0.000613591	PLAC9
chr18	3447985	3448031	0.64	0.78	-0.14	2.5852e-06	DPP6
chrX	126935107	126935153	0.23	0.37	-0.14	1.70618e-05	DDX26B
chrX	131293430	131293630	0.17	0.31	-0.14	8.71414e-15	SOX3
chrX	137793103	137793137	0.17	0.31	-0.14	3.63943e-05	FMR1
chrX	141933540	141933712	0.22	0.36	-0.14	1.40834e-12	FAM58A
chrX	142048421	142048451	0.19	0.33	-0.14	3.65306e-07	ABCD1
chrX	143603016	143603102	0.2	0.34	-0.14	1.3172e-09	PLXNA3
chrX	47784468	47784480	0.41	0.55	-0.14	0.000174807	OTUD5
chrX	47813976	47814444	0.3	0.44	-0.14	1.6487e-19	PIM2
chr12	2629608	2629764	0.27	0.4	-0.13	5.39244e-08	CBX8
chr1	314132069	314132159	0.52	0.65	-0.13	1.75411e-09	FAM166A
chr13	214946743	214946794	0.09	0.22	-0.13	4.11428e-05	FAM3B
chr17	69242869	69243025	0.07	0.2	-0.13	1.91297e-12	GATA5
chr2	3976396	3976763	0.39	0.52	-0.13	3.31892e-07	SSH3
chr7	131291371	131291912	0.38	0.51	-0.13	5.65668e-09	GPR132
chrX	113335294	113335318	0.3	0.43	-0.13	0.00178614	NKAP
chrX	122429535	122429953	0.2	0.33	-0.13	1.81375e-06	ELF4
chrX	141972901	141973014	0.47	0.6	-0.13	1.87168e-08	DUSP9
chrX	143128576	143128828	0.25	0.38	-0.13	5.73973e-15	FUNDC2
chrX	143494070	143494137	0.37	0.5	-0.13	6.32496e-05	G6PD
chrX	47998305	47998435	0.34	0.47	-0.13	0.000204374	PRAF2
chr10	17093831	17093916	0.66	0.78	-0.12	1.82989e-07	ADCK3
chr1	177064626	177064759	0.56	0.68	-0.12	1.29238e-13	RNF152
chr12	62959641	62959795	0.44	0.56	-0.12	0.000160147	FAM83G
chr12	63138235	63138277	0.29	0.41	-0.12	0.000621164	RASD1
chr14	80584322	80584380	0.08	0.2	-0.12	1.91612e-08	C10orf54
chr3	41080100	41080187	0.62	0.74	-0.12	7.19018e-09	AXIN1
chr9	57507837	57507891	0.18	0.3	-0.12	3.51484e-06	ESAM
chrX	105357406	105357662	0.28	0.4	-0.12	1.16202e-11	KCNE1L
chrX	122430035	122430079	0.31	0.43	-0.12	3.25671e-07	ELF4
chrX	127080191	127080232	0.13	0.25	-0.12	9.68682e-07	MMGT1
chrX	141821210	141821266	0.3	0.42	-0.12	7.28053e-07	HAUS7
chrX	142290226	142290270	0.32	0.44	-0.12	2.156e-06	IRAK1
chrX	143571618	143571658	0.23	0.35	-0.12	1.11496e-07	SLC10A3
chrX	43210098	43210110	0.28	0.4	-0.12	1.00062e-05	MAOA
chrX	66967440	66967535	0.44	0.56	-0.12	3.03313e-09	CDX4
chr15	133247562	133247621	0.66	0.77	-0.11	4.67434e-06	RUFY4
chr3	40951104	40951170	0.65	0.76	-0.11	2.97257e-07	HBA2
chr3	41030548	41030746	0.54	0.65	-0.11	1.3137e-05	PDIA2
chr3	80728265	80728339	0.52	0.63	-0.11	1.48653e-05	CEP68
chr9	1284101	1284151	0.72	0.83	-0.11	1.07147e-05	LMO1
chr9	57507791	57507805	0.16	0.27	-0.11	0.000200238	ESAM
chrX	113796793	113796810	0.24	0.35	-0.11	0.000104636	SLC25A43
chrX	11624594	11624703	0.22	0.33	-0.11	4.66747e-06	GEMIN8
chrX	118323327	118323378	0.25	0.36	-0.11	0.000253696	DCAF12L2
chrX	142183165	142183243	0.15	0.26	-0.11	5.35357e-10	L1CAM
chrX	38156461	38156551	0.23	0.34	-0.11	1.64293e-09	RPGR
chrX	46760811	46760845	0.36	0.47	-0.11	0.000102359	USP11
chrX	99119920	99119958	0.31	0.42	-0.11	0.000364008	FAM199X
chr14	137797171	137797221	0.59	0.69	-0.1	0.000111918	C10orf96
chr3	71836921	71836988	0.21	0.31	-0.1	0.000108459	WBP1
chr3	72715462	72715526	0.34	0.44	-0.1	5.61391e-06	FBXO41
chr6	1595789	1595933	0.67	0.77	-0.1	7.79002e-08	BANP
chrX	114386181	114386444	0.16	0.26	-0.1	6.12899e-19	IL13RA1
chrX	126657858	126657931	0.38	0.48	-0.1	1.76072e-11	FAM127C
chrX	39047179	39047203	0.56	0.66	-0.1	0.000233142	DDA1
chrX	48063277	48063339	0.2	0.3	-0.1	0.000533357	PLP2
chrX	7166145	7166217	0.11	0.21	-0.1	5.49864e-12	WWC3
chrX	128551986	128552105	0.19	0.28	-0.09	3.78539e-09	ZIC3
chrX	142048624	142048868	0.18	0.27	-0.09	6.03308e-11	BCAP31
chrX	113666298	113666703	0.25	0.33	-0.08	1.06885e-08	UBE2A
chrX	127098723	127098821	0.24	0.32	-0.08	8.48943e-05	SLC9A6
chrX	17689542	17689872	0.19	0.27	-0.08	3.72681e-05	MAP7D2
chrX	53144140	53144317	0.51	0.59	-0.08	1.92358e-11	ZNF593
chrX	139115875	139115888	0.82	0.89	-0.07	0.00150216	HSFX2
chr3	114886451	114886488	0.74	0.8	-0.06	0.00273991	CAPN14
chr4	103701147	103701163	0.89	0.95	-0.06	4.03993e-06	KCNN3
chrX	104266805	104267229	0.27	0.33	-0.06	9.57245e-06	CHRDL1
chr10	22082963	22083122	0.2	0.14	0.06	0.000211141	C1orf65
chr12	15212017	15212350	0.26	0.19	0.07	0.000208602	LIMD2
chr18	813850	814094	0.63	0.55	0.08	4.32695e-06	ESYT2
chr6	154771836	154771892	0.71	0.63	0.08	0.00476077	B4GALT2
chr9	363220	363240	0.96	0.88	0.08	3.36683e-06	DENND5A
chr11	6139281	6139391	0.77	0.68	0.09	1.4859e-07	MTUS2
chr12	55289388	55289473	0.69	0.6	0.09	5.63508e-05	SOX15
chr12	55289527	55289810	0.63	0.54	0.09	3.26522e-07	SOX15
chr14	153213915	153214022	0.71	0.62	0.09	0.00174443	TUBGCP2
chr18	6403423	6403566	0.71	0.62	0.09	4.61693e-05	ASB10
chr12	15211402	15211628	0.63	0.53	0.1	5.93161e-11	LIMD2
chr12	18206735	18206820	0.76	0.66	0.1	5.00529e-10	ARHGAP27
chr12	36070623	36070656	0.71	0.61	0.1	0.000353666	HSF5
chr13	217390268	217390396	0.74	0.64	0.1	2.29392e-08	UBE2G2
chr14	51016813	51016996	0.41	0.31	0.1	9.40213e-07	RP3-412A9.11
chr2	147108533	147108566	0.92	0.82	0.1	0.000127082	SLC23A1
chr3	3633922	3633956	0.86	0.76	0.1	0.000266757	SDK1
chr3	8138822	8139016	0.67	0.57	0.1	4.02186e-08	TRIP6
chr5	66208281	66208308	0.83	0.73	0.1	0.00410378	PTPN6
chr7	131203386	131203528	0.59	0.49	0.1	0.0072598	KIAA0284
chr3	40854070	40854169	0.53	0.42	0.11	0.00101048	IL9R
chr1	305295679	305296755	0.55	0.43	0.12	5.43636e-21	PPAPDC3
chr13	218086469	218086532	0.73	0.61	0.12	1.70171e-06	COL18A1
chr3	140403416	140403473	0.95	0.83	0.12	1.46814e-19	DCDC2C
chr6	1094446	1094518	0.76	0.64	0.12	5.75682e-05	APRT
chr7	53229179	53229399	0.32	0.2	0.12	2.5064e-13	DNAJA4
chr12	22381381	22381566	0.74	0.61	0.13	4.20675e-06	RARA
chr12	4829638	4829653	0.38	0.25	0.13	0.000370654	CYGB
chr12	63063286	63063304	0.76	0.63	0.13	0.000261073	NT5M
chr1	314129559	314129622	0.9	0.77	0.13	9.6219e-09	C9orf173
chr13	217476286	217476455	0.82	0.69	0.13	3.77906e-10	ITGB2
chr2	74356376	74356385	0.83	0.7	0.13	0.000362811	PTPRS
chr2	89475494	89475513	0.22	0.09	0.13	3.74425e-07	BHMT2
chr3	41255222	41255256	0.67	0.54	0.13	4.69817e-05	C16orf11
chr3	42629204	42629296	0.51	0.38	0.13	1.72463e-14	NTN3
chr5	66540552	66540590	0.33	0.2	0.13	0.000329175	ACRBP
chr5	79124475	79124535	0.79	0.66	0.13	4.52506e-09	ANO6
chr6	58501676	58501695	0.89	0.76	0.13	8.63254e-05	C1orf222
chr15	152584897	152584945	0.22	0.08	0.14	1.835e-15	TWIST2
chr2	9523580	9523616	0.83	0.69	0.14	4.05067e-05	SYT7
chr5	86445934	86445986	0.89	0.75	0.14	6.01261e-11	SYCP3
chr6	58135469	58135665	0.3	0.16	0.14	2.32162e-08	MXRA8
chr7	42123972	42124111	0.53	0.39	0.14	7.27351e-06	MDFI
chr8	83285337	83285374	0.73	0.59	0.14	1.14444e-05	MAB21L2
chr12	22500951	22501048	0.65	0.5	0.15	9.41489e-18	MSL1
chr12	1149212	1149237	0.84	0.68	0.16	3.08635e-06	FSCN2
chr12	554876	555212	0.74	0.58	0.16	8.12618e-05	METRNL
chr2	5862491	5862525	0.35	0.19	0.16	3.03166e-05	LTBP3
chr4	142928219	142928235	0.27	0.11	0.16	2.0279e-07	CYR61
chr12	5519415	5519485	0.71	0.54	0.17	1.86947e-07	UNC13D
chr12	5704577	5704662	0.75	0.58	0.17	1.83251e-13	C17orf109
chr1	306096228	306096269	0.55	0.38	0.17	1.43185e-06	NTNG2
chr1	313823735	313823796	0.72	0.55	0.17	2.58624e-11	LCN8
chr13	215641664	215641814	0.66	0.49	0.17	2.17009e-08	C2CD2
chr2	5147056	5147284	0.56	0.39	0.17	3.07645e-17	CD248
chr5	24733718	24733789	0.43	0.26	0.17	1.25122e-07	ARHGEF25
chr6	49713886	49713894	0.6	0.43	0.17	0.000136765	SPACA4
chr9	7507632	7507694	0.45	0.28	0.17	0.000284479	FOLR1
chr2	6496363	6496473	0.59	0.41	0.18	7.59522e-17	MAP4K2
chr3	60577580	60577650	0.42	0.24	0.18	3.1192e-07	CD8B
chr5	70976357	70976475	0.64	0.46	0.18	2.28765e-08	LRTM2
chr12	21959140	21959195	0.71	0.52	0.19	6.21373e-14	KRT23
chr17	38438643	38438670	0.73	0.54	0.19	1.60944e-08	SDCBP2
chr18	18529985	18530006	0.23	0.04	0.19	5.20273e-07	PODXL
chr2	6496173	6496350	0.83	0.64	0.19	2.46313e-35	MAP4K2
chr5	15691751	15691787	0.35	0.16	0.19	1.98069e-09	PRPH
chr5	7720392	7720553	0.39	0.2	0.19	7.97876e-09	SH3BP1
chrX	64639125	64639159	0.33	0.14	0.19	9.92369e-06	SNX12
chr12	51882595	51882870	0.58	0.38	0.2	2.04943e-07	P2RX1
chr15	154814174	154814402	0.62	0.42	0.2	3.81433e-08	BOK
chr2	4000449	4000731	0.24	0.04	0.2	5.98829e-16	ADRBK1
chr6	51272443	51272712	0.45	0.25	0.2	2.93459e-06	LRRC4B
chr7	27833494	27833632	0.62	0.42	0.2	3.38315e-16	SLC44A4
chr12	5080695	5080818	0.52	0.31	0.21	4.17337e-22	QRICH2
chr2	75915920	75915969	0.71	0.5	0.21	1.94313e-25	S1PR4
chr3	140528093	140528117	0.62	0.41	0.21	7.71909e-07	COLEC11
chr15	154449697	154449708	0.27	0.05	0.22	6.65826e-08	GPC1
chr2	87565652	87565963	0.67	0.45	0.22	6.57587e-33	ZBED3
chr2	9378724	9378819	0.51	0.29	0.22	7.39883e-16	DAGLA
chr4	111215959	111216006	0.65	0.43	0.22	6.34546e-17	ADAM30
chr5	7620388	7620431	0.8	0.58	0.22	6.545e-08	TRIOBP
chr9	3924133	3924167	0.72	0.5	0.22	0.000368306	TRIM3
chr1	145931830	145931882	0.32	0.09	0.23	4.44545e-12	CHST14
chr11	56944491	56944510	0.45	0.22	0.23	1.90008e-07	SPRY2
chr12	43722105	43722176	0.52	0.29	0.23	1.53462e-05	SPACA3
chr12	55010362	55010412	0.52	0.29	0.23	3.71542e-06	FGF11
chr1	298850426	298850529	0.67	0.44	0.23	0.00739428	NEK6
chr13	28955913	28955987	0.8	0.57	0.23	1.66376e-09	HIGD1A
chr2	6993159	6993245	0.53	0.3	0.23	7.28743e-18	CCDC88B
chr12	5519152	5519297	0.48	0.24	0.24	2.53264e-06	UNC13D
chr5	69160197	69160225	0.69	0.45	0.24	2.28791e-07	TSPAN11
chr6	72647757	72647801	0.33	0.09	0.24	3.72213e-05	UBXN10
chr7	80250936	80250977	0.81	0.57	0.24	3.46467e-13	LTB4R2
chr12	52112346	52112472	0.54	0.29	0.25	3.19271e-42	CYB5D2
chr15	154448798	154449237	0.44	0.19	0.25	2.10904e-36	GPC1
chr18	812941	812965	0.87	0.62	0.25	1.02116e-06	ESYT2
chr6	71268641	71268804	0.64	0.39	0.25	1.4056e-14	KLHDC7A
chr8	1182556	1182715	0.53	0.28	0.25	4.05967e-10	SH3BP2
chr8	3673734	3673748	0.89	0.64	0.25	7.47239e-11	PSAPL1
chr12	55383126	55383169	0.82	0.56	0.26	2.87435e-18	TMEM88
chr1	302600822	302600865	0.75	0.49	0.26	2.49205e-10	LCN2
chr6	72647971	72648056	0.4	0.14	0.26	1.8619e-22	UBXN10
chr11	23047241	23047316	0.37	0.1	0.27	7.81101e-09	SERP2
chr12	21452272	21452615	0.66	0.39	0.27	5.10176e-20	KRT35
chr15	154450069	154450118	0.32	0.05	0.27	6.66054e-15	GPC1
chr18	50075898	50075916	0.4	0.13	0.27	6.32391e-08	HOXA4
chr18	55901971	55902199	0.63	0.36	0.27	5.86221e-40	GCK
chr9	5851336	5851366	0.43	0.16	0.27	0.000369855	OR51G2
chr1	1616002	1616368	0.49	0.21	0.28	5.94909e-72	THBS2
chr16	54996389	54996493	0.29	0.01	0.28	4.00102e-49	AP005380.1
chr17	54059079	54059121	0.64	0.36	0.28	3.81595e-22	CDH22
chr7	42124367	42124978	0.67	0.39	0.28	6.70606e-63	MDFI
chr2	10176004	10176062	0.54	0.25	0.29	3.66587e-06	VPS37C
chr13	28954608	28954689	0.48	0.18	0.3	4.90944e-20	HIGD1A
chr8	110504534	110504603	0.35	0.05	0.3	1.76996e-14	NDNF
chr10	28666538	28666576	0.47	0.16	0.31	6.22412e-10	ELF3
chr2	149766905	149766931	0.92	0.61	0.31	3.77788e-07	PCDH12
chr9	681703	681861	0.48	0.16	0.32	2.26174e-15	ST5
chr12	57438530	57438626	0.81	0.48	0.33	2.25921e-12	GLP2R
chr1	301587528	301587727	0.48	0.15	0.33	4.42584e-36	ANGPTL2
chr7	63970927	63971007	0.46	0.09	0.37	1.20165e-13	ISLR
chr16	82793564	82793704	0.43	0.04	0.39	5.11541e-20	ADAMTS16
chr17	54058654	54059057	0.51	0.11	0.4	3.59748e-125	CDH22
chr2	37085	37150	0.79	0.39	0.4	3.42588e-18	MUC6
chr12	58108829	58108906	0.7	0.29	0.41	1.01951e-35	MYH3
chr15	153835266	153835282	0.64	0.22	0.42	1.68831e-20	OR6B3
chr2	125024086	125024105	0.81	0.39	0.42	2.13833e-11	LVRN
chr15	154449847	154449903	0.45	0.02	0.43	8.54745e-24	GPC1
chr9	7054715	7054795	0.62	0.12	0.5	9.23437e-15	STIM1
chr1	33477769	33478745	0.57	0.05	0.52	3.86824e-141	TCF21

## Sheet: Sheet6
Table S8 Promoter-DMRs informations of the 19 genes in the IUGR/NBW1-4 groups
DMR				Methylation Levels			P-value	Gene Symbol	DMR				Methylated Levels			P-value	Gene Symbol	DMR				Methylated Levels			P-value	Gene Symbol	DMR				Methylated Levels			P-value	Gene Symbol
chr	start	end	length of DMRs	IUGR1	NBW1	D-value			chr	start	end	length of DMRs	IUGR2	NBW2	D-value			chr	start	end	length of DMRs	IUGR3	NBW3	D-value			chr	start	end	length of DMRs	IUGR4	NBW4	D-value
chrX	122476491	122476502	11	0.34	0.66	-0.32	0.001918	AIFM1	chrX	122476584	122476630	46	0.34	0.59	-0.25	1.61225e-09	AIFM1	chrX	143575362	143575413	51	0.34	0.64	-0.3	7.80328e-06	UBL4A	chrX	143575698	143575722	24	0.1	0.65	-0.55	8.76075e-10	UBL4A
chrX	143575611	143575652	41	0.31	0.54	-0.23	1.12208e-05	UBL4A	chrX	47814360	47814414	54	0.47	0.72	-0.25	1.21166e-08	PIM2	chrX	142183581	142183655	74	0.36	0.64	-0.28	4.33763e-09	L1CAM	chrX	114386735	114386755	20	0.22	0.56	-0.34	2.21588e-07	IL13RA1
chrX	7166248	7166261	13	0.3	0.53	-0.23	1.06876e-05	WWC3	chrX	143603322	143603438	116	0.32	0.55	-0.23	6.60962e-14	PLXNA3	chrX	143571729	143571752	23	0.23	0.44	-0.21	3.20747e-05	SLC10A3	chrX	143273632	143273772	140	0.28	0.56	-0.28	5.2471e-15	GAB3
chrX	131292521	131292531	10	0.15	0.35	-0.2	9.59494e-08	SOX3	chrX	137792452	137792499	47	0.38	0.58	-0.2	3.92527e-07	FMR1	chrX	142290238	142290273	35	0.44	0.64	-0.2	2.2683e-08	IRAK1	chrX	47814223	47814312	89	0.3	0.58	-0.28	4.5434e-06	PIM2
chrX	43210037	43210084	47	0.37	0.57	-0.2	1.72262e-05	MAOA	chrX	142049665	142049713	48	0.41	0.6	-0.19	2.95624e-07	BCAP31	chrX	131293450	131293506	56	0.34	0.53	-0.19	2.36682e-10	SOX3	chrX	142049112	142049145	33	0.18	0.45	-0.27	4.66593e-12	BCAP31
chrX	140010207	140010247	40	0.17	0.36	-0.19	1.04281e-09	MTMR1	chrX	131293004	131293030	26	0.21	0.39	-0.18	2.28083e-07	SOX3	chrX	140010181	140010256	75	0.28	0.47	-0.19	1.7441e-09	MTMR1	chrX	142048581	142048621	40	0.12	0.36	-0.24	1.83384e-06	ABCD1
chrX	143274376	143274440	64	0.16	0.32	-0.16	1.49079e-24	GAB3	chrX	140010174	140010233	59	0.19	0.37	-0.18	1.05191e-08	MTMR1	chrX	43208952	43209010	58	0.45	0.61	-0.16	0.0023415	MAOA	chrX	141821039	141821163	124	0.18	0.41	-0.23	4.64171e-14	HAUS7
chrX	114386113	114386160	47	0.31	0.46	-0.15	5.34643e-10	IL13RA1	chrX	141821314	141821352	38	0.38	0.55	-0.17	2.78725e-07	HAUS7	chrX	7166109	7166177	68	0.17	0.33	-0.16	8.4057e-15	WWC3	chrX	47813912	47813972	60	0.25	0.47	-0.22	0.000802014	PIM2
chrX	131293430	131293630	200	0.17	0.31	-0.14	8.71414e-15	SOX3	chrX	142048621	142048709	88	0.2	0.37	-0.17	4.11958e-17	ABCD1	chr15	152584916	152584945	29	0.28	0.15	0.13	4.85563e-05	TWIST2	chrX	7165553	7165597	44	0.19	0.41	-0.22	3.23061e-09	WWC3
chrX	137793103	137793137	34	0.17	0.31	-0.14	3.63943e-05	FMR1	chrX	131291636	131292154	518	0.25	0.41	-0.16	5.72495e-29	SOX3	chr15	152585118	152585211	93	0.27	0.11	0.16	6.11388e-11	TWIST2	chrX	142049676	142049713	37	0.48	0.68	-0.2	2.6927e-05	BCAP31
chrX	142048421	142048451	30	0.19	0.33	-0.14	3.65306e-07	ABCD1	chrX	142048416	142048459	43	0.25	0.41	-0.16	2.13953e-12	ABCD1										chrX	143602997	143603037	40	0.22	0.41	-0.19	8.13333e-06	PLXNA3
chrX	143603016	143603102	86	0.2	0.34	-0.14	1.3172e-09	PLXNA3	chrX	142048800	142049220	420	0.27	0.43	-0.16	9.19579e-27	BCAP31										chrX	137792427	137792490	63	0.32	0.5	-0.18	7.86998e-09	FMR1
chrX	47813976	47814444	468	0.3	0.44	-0.14	1.6487e-19	PIM2	chrX	142182497	142182763	266	0.26	0.42	-0.16	3.2125e-21	L1CAM										chrX	137792648	137792682	34	0.28	0.44	-0.16	3.13143e-09	FMR1
chrX	141821210	141821266	56	0.3	0.42	-0.12	7.28053e-07	HAUS7	chrX	126657682	126658029	347	0.33	0.48	-0.15	4.36478e-40	FAM127C										chrX	126657921	126658021	100	0.42	0.57	-0.15	1.20621e-09	FAM127C
chrX	142290226	142290270	44	0.32	0.44	-0.12	2.156e-06	IRAK1	chrX	131293449	131293493	44	0.25	0.4	-0.15	1.06352e-09	SOX3										chrX	131292212	131292255	43	0.24	0.38	-0.14	1.06491e-06	SOX3
chrX	143571618	143571658	40	0.23	0.35	-0.12	1.11496e-07	SLC10A3	chrX	114386043	114386160	117	0.36	0.5	-0.14	1.55702e-11	IL13RA1										chrX	142048947	142049081	134	0.26	0.4	-0.14	5.28763e-07	BCAP31
chrX	43210098	43210110	12	0.28	0.4	-0.12	1.00062e-05	MAOA	chrX	137792719	137792764	45	0.33	0.46	-0.13	6.50105e-05	FMR1										chrX	43208633	43208713	80	0.3	0.44	-0.14	0.000104865	MAOA
chrX	142183165	142183243	78	0.15	0.26	-0.11	5.35357e-10	L1CAM	chrX	143571625	143571697	72	0.24	0.37	-0.13	1.06461e-10	SLC10A3										chrX	142182523	142182852	329	0.19	0.32	-0.13	2.00038e-17	L1CAM
chrX	114386181	114386444	263	0.16	0.26	-0.1	6.12899e-19	IL13RA1	chrX	143274034	143274070	36	0.23	0.35	-0.12	1.95157e-05	GAB3										chrX	143571618	143571638	20	0.27	0.4	-0.13	4.99629e-06	SLC10A3
chrX	126657858	126657931	73	0.38	0.48	-0.1	1.76072e-11	FAM127C	chrX	7166142	7166165	23	0.11	0.23	-0.12	9.01606e-07	WWC3										chrX	143571753	143571953	200	0.29	0.42	-0.13	1.22083e-09	SLC10A3
chrX	7166145	7166217	72	0.11	0.21	-0.1	5.49864e-12	WWC3	chrX	140009720	140009948	228	0.14	0.25	-0.11	1.61548e-21	MTMR1										chrX	43210054	43210109	55	0.28	0.41	-0.13	2.26664e-06	MAOA
chrX	142048624	142048868	244	0.18	0.27	-0.09	6.03308e-11	BCAP31	chrX	140009968	140010072	104	0.19	0.29	-0.1	9.19999e-09	MTMR1										chrX	114386359	114386379	20	0.14	0.26	-0.12	0.000169509	IL13RA1
chr15	152584897	152584945	48	0.22	0.08	0.14	1.835e-15	TWIST2	chrX	143274347	143274425	78	0.29	0.39	-0.1	3.09414e-08	GAB3										chrX	122476551	122476626	75	0.32	0.44	-0.12	9.96268e-05	AIFM1
									chrX	141821196	141821265	69	0.34	0.42	-0.08	0.00117838	HAUS7										chrX	142290388	142290425	37	0.17	0.26	-0.09	2.5732e-05	IRAK1
									chr15	152585201	152585265	64	0.26	0.12	0.14	0.000183058	TWIST2										chr15	152584724	152585026	302	0.33	0.2	0.13	1.57481e-14	TWIST2
									chr15	152584952	152584977	25	0.39	0.08	0.31	3.03379e-07	TWIST2

## Sheet: Sheet8
Table S10 Summary of Hiseq-BSP information in the IUGR/NBW5-10 groups
PCR regions	CpG postion	Strand	CpG type	IUGR5			NBW5			IUGR6			NBW6			IUGR7			NBW7			IUGR8			NBW8			IUGR9			NBW9			IUGR10			NBW10			Average of methyl		D-value
				methyl	C_reads	T_reads	methyl	C_reads	T_reads	methyl	C_reads	T_reads	methyl	C_reads	T_reads	methyl	C_reads	T_reads	methyl	C_reads	T_reads	methyl	C_reads	T_reads	methyl	C_reads	T_reads	methyl	C_reads	T_reads	methyl	C_reads	T_reads	methyl	C_reads	T_reads	methyl	C_reads	T_reads	IUGR	NBW	(methyl:IUGR-NBW)
chrX:140009465:140010468:MTMR1	34	+	CGA	0.1667	2	10	0.2581	8	23	0.15	3	17	0.2	3	12	0.4	6	9	0.1538	2	11	0.1667	1	5	0.2273	5	17	0.2381	5	16	0.3913	9	14	0.4667	14	16	0.3	3	7	0.2647	0.255083	0.00961667
chrX:140009465:140010468:MTMR1	46	+	CGA	0.0909	2	20	0.1667	8	40	0.0588	2	32	0.0417	1	23	0.0455	1	21	0.2222	4	14	0.0769	1	12	0.1538	6	33	0.2	6	24	0.2439	10	31	0.2439	10	31	0.2143	3	11	0.119333	0.173767	-0.0544333
chrX:140009465:140010468:MTMR1	71	+	CGC	0.3556	16	29	0.2404	25	79	0.2188	14	50	0.3607	22	39	0.3091	17	38	0.2653	13	36	0.3226	10	21	0.3838	38	61	0.3256	28	58	0.5913	68	47	0.4051	32	47	0.58	29	21	0.3228	0.403583	-0.0807833
chrX:140009465:140010468:MTMR1	82	+	CGC	0.2037	11	43	0.0504	6	113	0.0976	8	74	0.0714	5	65	0.1618	11	57	0.0333	2	58	0.1081	4	33	0.2845	33	83	0.1584	16	85	0.3358	46	91	0.1667	15	75	0.193	11	46	0.149383	0.1614	-0.0120167
chrX:140009465:140010468:MTMR1	86	+	CGC	0.1455	8	47	0.1545	19	104	0.093	8	78	0.1644	12	61	0.1233	9	64	0.0615	4	61	0.2632	10	28	0.15	18	102	0.1481	16	92	0.4155	59	83	0.0947	9	86	0.1148	7	54	0.144633	0.176783	-0.03215
chrX:140009465:140010468:MTMR1	88	+	CGG	0.0526	3	54	0.0866	11	116	0.1047	9	77	0.1053	8	68	0.0946	7	67	0.0152	1	65	0.1579	6	32	0.1417	17	103	0.027	3	108	0.3194	46	98	0.0825	8	89	0.1639	10	51	0.08655	0.138683	-0.0521333
chrX:140009465:140010468:MTMR1	111	+	CGG	0.1607	9	47	0.1971	27	110	0.1579	15	80	0.1522	14	78	0.2326	20	66	0.1159	8	61	0.0698	3	40	0.1778	24	111	0.1736	21	100	0.2654	43	119	0.2128	20	74	0.087	6	63	0.1679	0.1659	0.002
chrX:140009465:140010468:MTMR1	115	+	CGG	0.0545	3	52	0.0217	3	135	0	0	91	0.0769	7	84	0.0449	4	85	0.029	2	67	0.0455	2	42	0.0672	9	125	0.0339	4	114	0.0419	7	160	0.0538	5	88	0.0145	1	68	0.0387667	0.0418667	-0.0031
chrX:140009465:140010468:MTMR1	120	+	CGG	0.1786	10	46	0	0	132	0.0805	7	80	0.0225	2	87	0.0345	3	84	0.0882	6	62	0.0682	3	41	0.0075	1	133	0.0351	4	110	0.0305	5	159	0.0111	1	89	0.0845	6	65	0.068	0.0388667	0.0291333
chrX:140009465:140010468:MTMR1	125	+	CGG	0.0702	4	53	0.0379	5	127	0.093	8	78	0.086	8	85	0.0345	3	84	0.0299	2	65	0	0	44	0.0526	7	126	0.0598	7	110	0.0062	1	161	0.0682	6	82	0.0704	5	66	0.0542833	0.0471667	0.00711667
chrX:140009465:140010468:MTMR1	130	+	CGG	0.037	2	52	0.0154	2	128	0.1098	9	73	0.0217	2	90	0.0465	4	82	0.0455	3	63	0.0238	1	41	0.0692	9	121	0.0455	5	105	0.0123	2	160	0	0	83	0.0597	4	63	0.0437667	0.0373	0.00646667
chrX:140009465:140010468:MTMR1	135	+	CGG	0.0769	4	48	0.0726	9	115	0.025	2	78	0.0538	5	88	0.0617	5	76	0.0484	3	59	0.0556	2	34	0.0172	2	114	0.066	7	99	0.0933	14	136	0.013	1	76	0	0	61	0.0497	0.04755	0.00215
chrX:140009465:140010468:MTMR1	149	+	CGG	0.0465	2	41	0.0842	8	87	0.029	2	67	0.0886	7	72	0.0625	4	60	0	0	51	0.0769	2	24	0.0889	8	82	0.0222	2	88	0.0726	9	115	0.0196	1	50	0.0213	1	46	0.0427833	0.0592667	-0.0164833
chrX:140009465:140010468:MTMR1	155	+	CGC	0.0286	1	34	0.1149	10	77	0.0161	1	61	0.0704	5	66	0	0	59	0	0	44	0.087	2	21	0.0789	6	70	0.1067	8	67	0.2185	26	93	0.0233	1	42	0.0256	1	38	0.0436167	0.0847167	-0.0411
chrX:140009465:140010468:MTMR1	157	+	CGC	0	0	31	0.025	2	78	0.0702	4	53	0.0704	5	66	0.0345	2	56	0.0233	1	42	0.2609	6	17	0.0143	1	69	0	0	71	0.1101	12	97	0.0263	1	37	0	0	37	0.0653167	0.0405167	0.0248
chrX:140009465:140010468:MTMR1	160	+	CGC	0.0345	1	28	0.1519	12	67	0.0577	3	49	0.1176	8	60	0.0392	2	49	0.186	8	35	0.1579	3	16	0.1212	8	58	0.0746	5	62	0.0594	6	95	0.0625	2	30	0.0294	1	33	0.0710667	0.110917	-0.03985
chrX:140009465:140010468:MTMR1	162	+	CGC	0.0357	1	27	0.0132	1	75	0.04	2	48	0.0333	2	58	0.0426	2	45	0.1538	6	33	0	0	15	0.0159	1	62	0.0635	4	59	0.1075	10	83	0	0	27	0	0	28	0.0303	0.05395	-0.02365
chrX:140009465:140010468:MTMR1	167	+	CGC	0	0	24	0.0154	1	64	0	0	46	0.0536	3	53	0	0	48	0.0286	1	34	0	0	12	0.082	5	56	0.1356	8	51	0.2584	23	66	0	0	22	0.1304	3	20	0.0226	0.0947333	-0.0721333
chrX:140009465:140010468:MTMR1	174	+	CGC	0	0	21	0	0	58	0	0	47	0	0	54	0	0	42	0.0323	1	30	0	0	12	0	0	56	0.0638	3	44	0.0811	6	68	0	0	21	0	0	21	0.0106333	0.0189	-0.00826667
chrX:140009465:140010468:MTMR1	181	+	CGC	0	0	19	0.0364	2	53	0	0	42	0.0526	3	54	0	0	43	0.0625	2	30	0	0	12	0.1	5	45	0.0682	3	41	0.1429	10	60	0	0	19	0	0	18	0.0113667	0.0657333	-0.0543667
chrX:140009465:140010468:MTMR1	188	+	CGC	0	0	19	0.0213	1	46	0.0233	1	42	0.0175	1	56	0.027	1	36	0.2188	7	25	0	0	10	0.1163	5	38	0.0244	1	40	0	0	70	0.037	1	26	0	0	19	0.0186167	0.0623167	-0.0437
chrX:140009465:140010468:MTMR1	190	+	CGC	0	0	20	0.0426	2	45	0.0465	2	41	0	0	53	0	0	36	0.0294	1	33	0.1111	1	8	0.0889	4	41	0.0217	1	45	0.0882	6	62	0.0357	1	27	0	0	19	0.0358333	0.0415167	-0.00568333
chrX:140009465:140010468:MTMR1	192	+	CGC	0	0	21	0.0417	2	46	0.0222	1	44	0.0755	4	49	0.0294	1	33	0.0571	2	33	0	0	9	0.2174	10	36	0	0	47	0.1842	14	62	0.0357	1	27	0.15	3	17	0.01455	0.120983	-0.106433
chrX:140009465:140010468:MTMR1	194	+	CGC	0.04	1	24	0.0612	3	46	0.0455	2	42	0.1346	7	45	0.0556	2	34	0.0556	2	34	0	0	9	0.0889	4	41	0.0208	1	47	0.0541	4	70	0.0909	3	30	0.0476	1	20	0.0421333	0.0736667	-0.0315333
chrX:140009465:140010468:MTMR1	196	+	CGG	0.32	8	17	0.0588	3	48	0.1429	6	36	0.0962	5	47	0.0811	3	34	0.1579	6	32	0.1111	1	8	0.1875	9	39	0.0652	3	43	0.24	18	57	0.0312	1	31	0.0417	1	23	0.12525	0.13035	-0.0051
chrX:140009465:140010468:MTMR1	211	+	CGC	0.2069	6	23	0.1754	10	47	0.1569	8	43	0.0909	5	50	0.1277	6	41	0.2439	10	31	0.1429	2	12	0.2787	17	44	0.3571	20	36	0.2	19	76	0.0952	4	38	0.1	3	27	0.181117	0.181483	-0.000366667
chrX:140009465:140010468:MTMR1	213	+	CGG	0.0312	1	31	0.193	11	46	0.1154	6	46	0.0893	5	51	0	0	45	0.2195	9	32	0.1875	3	13	0.3492	22	41	0.3455	19	36	0.2391	22	70	0.1163	5	38	0.129	4	27	0.13265	0.203183	-0.0705333
chrX:140009465:140010468:MTMR1	219	+	CGC	0.2286	8	27	0.1746	11	52	0.1091	6	49	0.1818	10	45	0.0943	5	48	0.1778	8	37	0.381	8	13	0.3521	25	46	0.3158	18	39	0.1165	12	91	0.1702	8	39	0.125	4	28	0.2165	0.187967	0.0285333
chrX:140009465:140010468:MTMR1	239	+	CGG	0.0192	1	51	0.1538	12	66	0.0526	4	72	0.1538	10	55	0.1618	11	57	0.1692	11	54	0.3824	13	21	0.3444	31	59	0.1159	8	61	0.2258	28	96	0.0667	4	56	0.1702	8	39	0.1331	0.202867	-0.0697667
chrX:140009465:140010468:MTMR1	242	+	CGG	0.0727	4	51	0.1605	13	68	0.1605	13	68	0.2879	19	47	0.197	13	53	0.1791	12	55	0.5278	19	17	0.4396	40	51	0.2836	19	48	0.2047	26	101	0.0303	2	64	0.1875	9	39	0.211983	0.243217	-0.0312333
chrX:140009465:140010468:MTMR1	255	+	CGG	0.3115	19	42	0.2619	22	62	0.2596	27	77	0.2429	17	53	0.3913	27	42	0.1719	11	53	0.5	23	23	0.4476	47	58	0.2647	18	50	0.35	49	91	0.1026	8	70	0.3191	15	32	0.30495	0.2989	0.00605
chrX:140009465:140010468:MTMR1	259	+	CGA	0.0635	4	59	0.1111	9	72	0.0909	10	100	0.0597	4	63	0.1111	8	64	0.1429	9	54	0.1915	9	38	0.1215	13	94	0.1014	7	62	0.2214	31	109	0.0833	7	77	0.2917	14	34	0.10695	0.15805	-0.0511
chrX:140009465:140010468:MTMR1	263	+	CGG	0.2419	15	47	0.2927	24	58	0.1339	15	97	0.2319	16	53	0.3472	25	47	0.1905	12	51	0.2128	10	37	0.5	52	52	0.2754	19	50	0.4928	68	70	0.1548	13	71	0.4118	21	30	0.227667	0.353283	-0.125617
chrX:140009465:140010468:MTMR1	271	+	CGC	0.2131	13	48	0.1111	9	72	0.0619	7	106	0.0972	7	65	0.0972	7	65	0.1311	8	53	0.1111	5	40	0.1923	20	84	0.2319	16	53	0.4857	68	72	0.0723	6	77	0.3585	19	34	0.13125	0.229317	-0.0980667
chrX:140009465:140010468:MTMR1	273	+	CGG	0.1	6	54	0.0366	3	79	0.0351	4	110	0.1096	8	65	0.0833	6	66	0	0	61	0.0682	3	41	0.2019	21	83	0.1176	8	60	0.2069	30	115	0.0238	2	82	0.2075	11	42	0.0713333	0.127083	-0.05575
chrX:140009465:140010468:MTMR1	277	+	CGC	0.1475	9	52	0.3133	26	57	0.1983	23	93	0.3194	23	49	0.1408	10	61	0.0645	4	58	0.2222	10	35	0.4679	51	58	0.3194	23	49	0.3172	46	99	0.0964	8	75	0.3519	19	35	0.187433	0.3057	-0.118267
chrX:140009465:140010468:MTMR1	279	+	CGG	0.0167	1	59	0.2024	17	67	0.1026	12	105	0.0704	5	66	0.1622	12	62	0.05	3	57	0.1778	8	37	0.1379	16	100	0.1944	14	58	0.2987	46	108	0.0357	3	81	0.2182	12	43	0.1149	0.162933	-0.0480333
chrX:140009465:140010468:MTMR1	286	+	CGC	0.0769	5	60	0.1146	11	85	0.0744	9	112	0.2647	18	50	0.0933	7	68	0.0667	4	56	0.1087	5	41	0.2288	27	91	0.1268	9	62	0.1226	19	136	0.0104	1	95	0.1186	7	52	0.08175	0.152667	-0.0709167
chrX:140009465:140010468:MTMR1	288	+	CGC	0.0704	5	66	0.0882	9	93	0.024	3	122	0.0972	7	65	0.0921	7	69	0.0164	1	60	0.0851	4	43	0.0569	7	116	0.0933	7	68	0.1083	17	140	0.0632	6	89	0.2203	13	46	0.07135	0.0978833	-0.0265333
chrX:140009465:140010468:MTMR1	290	+	CGG	0.1667	12	60	0.181	19	86	0.1615	21	109	0.3289	25	51	0.1875	15	65	0.0806	5	57	0.3125	15	33	0.2558	33	96	0.2099	17	64	0.1706	29	141	0.117	11	83	0.2667	16	44	0.192517	0.213933	-0.0214167
chrX:140009465:140010468:MTMR1	293	+	CGG	0.0952	8	76	0.2348	27	88	0.0923	12	118	0.175	14	66	0.0805	7	80	0.087	6	63	0.1	5	45	0.1603	21	110	0.1461	13	76	0.3829	67	108	0.0686	7	95	0.3934	24	37	0.0971167	0.2389	-0.141783
chrX:140009465:140010468:MTMR1	303	+	CGG	0.233	24	79	0.3378	50	98	0.1711	26	126	0.4947	47	48	0.2232	25	87	0.0833	7	77	0.4821	27	29	0.4013	61	91	0.314	38	83	0.5271	107	96	0.1194	16	118	0.5217	36	33	0.257133	0.394317	-0.137183
chrX:140009465:140010468:MTMR1	308	+	CGC	0.1339	15	97	0.0123	2	161	0.0513	8	148	0.0577	6	98	0.0551	7	120	0.023	2	85	0.0794	5	58	0.1125	18	142	0.0656	8	114	0.0694	15	201	0.0274	4	142	0.0563	4	67	0.0687833	0.0552	0.0135833
chrX:140009465:140010468:MTMR1	311	+	CGC	0.0789	9	105	0.2012	34	135	0.1132	18	141	0.1964	22	90	0.0625	8	120	0.0737	7	88	0.2121	14	52	0.2866	47	117	0.084	11	120	0.2523	56	166	0.0382	6	151	0.1389	10	62	0.09815	0.191517	-0.0933667
chrX:140009465:140010468:MTMR1	322	+	CGA	0.0574	7	115	0.1256	26	181	0.0606	10	155	0.0923	12	118	0.0284	4	137	0.0291	3	100	0.169	12	59	0.2683	44	120	0.1389	20	124	0.2469	60	183	0.0462	8	165	0.1235	10	71	0.0834167	0.147617	-0.0642
chrX:140009465:140010468:MTMR1	328	+	CGG	0.0254	3	115	0.1571	33	177	0.109	17	139	0.237	32	103	0.0909	13	130	0.1215	13	94	0.209	14	53	0.2484	40	121	0.1241	18	127	0.257	64	185	0.0674	12	166	0.2195	18	64	0.1043	0.20675	-0.10245
chrX:140009465:140010468:MTMR1	336	+	CGG	0.15	18	102	0.2287	51	172	0.0395	6	146	0.2016	26	103	0.1325	20	131	0.0275	3	106	0.3378	25	49	0.3333	56	112	0.2166	34	123	0.3168	83	179	0.1111	21	168	0.3333	28	56	0.164583	0.2402	-0.0756167
chrX:140009465:140010468:MTMR1	339	+	CGG	0.0083	1	119	0.0526	12	216	0.0197	3	149	0.0873	11	115	0.0483	7	138	0.0973	11	102	0.137	10	63	0.0862	15	159	0.1019	16	141	0.1622	42	217	0.0372	7	181	0.0706	6	79	0.0587333	0.0927	-0.0339667
chrX:140009465:140010468:MTMR1	342	+	CGG	0.0165	2	119	0.1435	33	197	0.034	5	142	0.1969	25	102	0.0342	5	141	0.1071	12	100	0.1169	9	68	0.1685	30	148	0.1411	23	140	0.15	39	221	0.1099	21	170	0.1364	12	76	0.0754333	0.1504	-0.0749667
chrX:140009465:140010468:MTMR1	345	+	CGG	0.0756	9	110	0.0932	22	214	0.0411	6	140	0.1496	19	108	0.0473	7	141	0.045	5	106	0.1688	13	64	0.2	36	144	0.1472	24	139	0.1429	38	228	0.0833	16	176	0.0795	7	81	0.0938833	0.118367	-0.0244833
chrX:140009465:140010468:MTMR1	348	+	CGG	0.0488	6	117	0.1471	35	203	0.0276	4	141	0.0703	9	119	0.0204	3	144	0.0973	11	102	0.0533	4	71	0.1027	19	166	0.1012	17	151	0.1061	28	236	0.0421	8	182	0.1556	14	76	0.0489	0.113183	-0.0642833
chrX:140009465:140010468:MTMR1	351	+	CGG	0.056	7	118	0.0943	23	221	0.0738	11	138	0.0687	9	122	0.0993	15	136	0.0796	9	104	0.0811	6	68	0.2011	38	151	0.0682	12	164	0.1567	42	226	0.0259	5	188	0.1648	15	76	0.0673833	0.127533	-0.06015
chrX:140009465:140010468:MTMR1	354	+	CGG	0.0156	2	126	0.0924	23	226	0.0732	12	152	0.0672	9	125	0.0464	7	144	0.0424	5	113	0.0267	2	73	0.1186	23	171	0.1111	20	160	0.2101	58	218	0.0448	9	192	0.1915	18	76	0.0529667	0.120367	-0.0674
chrX:140009465:140010468:MTMR1	357	+	CGC	0.0385	5	125	0.0157	4	250	0.0183	3	161	0.0602	8	125	0.026	4	150	0.0488	6	117	0.1053	8	68	0.0354	7	191	0.105	19	162	0.089	25	256	0.0591	12	191	0.0957	9	85	0.0587	0.0574667	0.00123333
chrX:140009465:140010468:MTMR1	360	+	CGG	0.194	26	108	0.2891	74	182	0.2059	35	135	0.2444	33	102	0.1242	19	134	0.1385	18	112	0.2222	18	63	0.3467	69	130	0.2928	53	128	0.4246	121	164	0.0976	20	185	0.2708	26	70	0.18945	0.285683	-0.0962333
chrX:140009465:140010468:MTMR1	364	+	CGG	0.0072	1	138	0.0789	21	245	0.0983	17	156	0.1176	16	120	0.0855	13	139	0.0379	5	127	0.0357	3	81	0.1386	28	174	0.2162	40	145	0.1164	34	258	0.0534	11	195	0.0323	3	90	0.0827167	0.08695	-0.00423333
chrX:140009465:140010468:MTMR1	369	+	CGC	0.0571	8	132	0.0646	17	246	0.1222	22	158	0.1176	16	120	0.0784	12	141	0.124	16	113	0.1325	11	72	0.1667	35	175	0.0781	15	177	0.1597	46	242	0.0239	5	204	0.0851	8	86	0.0820333	0.119617	-0.0375833
chrX:140009465:140010468:MTMR1	371	+	CGC	0.0072	1	138	0.0981	26	239	0.0331	6	175	0.0809	11	125	0.0256	4	152	0.1	13	117	0.0241	2	81	0.1374	29	182	0.0923	18	177	0.1045	30	257	0.0383	8	201	0.0833	8	88	0.0367667	0.1007	-0.0639333
chrX:140009465:140010468:MTMR1	385	+	CGG	0.0942	13	125	0.1225	31	222	0.162	29	150	0.1181	15	112	0.1127	16	126	0.0968	12	112	0.08	6	69	0.278	57	148	0.1771	31	144	0.2491	67	202	0.0884	16	165	0.163	15	77	0.119067	0.17125	-0.0521833
chrX:140009465:140010468:MTMR1	388	+	CGG	0.0945	12	115	0.0579	14	228	0.1317	22	145	0.1583	19	101	0.1642	22	112	0.1176	14	105	0.0822	6	67	0.1795	35	160	0.1104	18	145	0.1085	28	230	0.12	21	154	0.092	8	79	0.117167	0.118967	-0.0018
chrX:140009465:140010468:MTMR1	391	+	CGG	0.1048	13	111	0.1897	44	188	0.0559	9	152	0.1207	14	102	0.05	6	114	0.0721	8	103	0.1739	12	57	0.1753	34	160	0.1111	17	136	0.2661	66	182	0.0539	9	158	0.1176	10	75	0.0916	0.156917	-0.0653167
chrX:140009465:140010468:MTMR1	394	+	CGG	0.1488	18	103	0.1261	28	194	0.0823	13	145	0.15	18	102	0.1111	13	104	0.0556	6	102	0.0147	1	67	0.2642	51	142	0.1513	23	129	0.3417	82	158	0.0675	11	152	0.0595	5	79	0.09595	0.166183	-0.0702333
chrX:140009465:140010468:MTMR1	397	+	CGG	0.1417	17	103	0.1256	27	188	0.1192	18	133	0.2124	24	89	0.0631	7	104	0.125	13	91	0.0455	3	63	0.3209	60	127	0.16	24	126	0.1799	43	196	0.0513	8	148	0.2346	19	62	0.0968	0.199733	-0.102933
chrX:140009465:140010468:MTMR1	400	+	CGG	0.0783	9	106	0.1024	21	184	0.0867	13	137	0.1284	14	95	0.0396	4	97	0.13	13	87	0.0312	2	62	0.2626	47	132	0.1438	21	125	0.2383	56	179	0.0274	4	142	0.1842	14	62	0.0678333	0.174317	-0.106483
chrX:140009465:140010468:MTMR1	403	+	CGG	0.0811	9	102	0.1919	38	160	0.0274	4	142	0.1939	19	79	0.1158	11	84	0.0891	9	92	0.0656	4	57	0.1854	33	145	0.1643	23	117	0.1937	43	179	0.0373	5	129	0.2083	15	57	0.0819167	0.17705	-0.0951333
chrX:140009465:140010468:MTMR1	406	+	CGG	0.1238	13	92	0.1795	35	160	0.1655	24	121	0.1837	18	80	0.1209	11	80	0.1146	11	85	0.1667	10	50	0.2047	35	136	0.1844	26	115	0.3381	71	139	0.0602	8	125	0.1408	10	61	0.136917	0.193567	-0.05665
chrX:140009465:140010468:MTMR1	412	+	CGG	0.125	12	84	0.1714	30	145	0.1399	20	123	0.1684	16	79	0.1463	12	70	0.1522	14	78	0.2222	12	42	0.3198	55	117	0.2029	28	110	0.266	50	138	0.0984	12	110	0.2029	14	55	0.155783	0.21345	-0.0576667
chrX:140009465:140010468:MTMR1	418	+	CGG	0.1364	12	76	0.2515	41	122	0.3134	42	92	0.1753	17	80	0.0897	7	71	0.1176	10	75	0.3542	17	31	0.3214	54	114	0.2868	39	97	0.4148	73	103	0.0541	6	105	0.1094	7	57	0.205767	0.231667	-0.0259
chrX:140009465:140010468:MTMR1	424	+	CGG	0	0	84	0.131	19	126	0.12	15	110	0.0667	6	84	0.0735	5	63	0.1647	14	71	0.1277	6	41	0.1329	21	137	0.097	13	121	0.2442	42	130	0.019	2	103	0.1833	11	49	0.0728667	0.1538	-0.0809333
chrX:140009465:140010468:MTMR1	428	+	CGG	0.0241	2	81	0.1206	17	124	0.0976	12	111	0.0543	5	87	0.1176	8	60	0.1566	13	70	0.2558	11	32	0.1589	24	127	0.1484	19	109	0.2138	34	125	0.0714	7	91	0.069	4	54	0.11915	0.128867	-0.00971667
chrX:140009465:140010468:MTMR1	431	+	CGA	0.025	2	78	0.1418	19	115	0.125	15	105	0.0989	9	82	0.0704	5	66	0.0875	7	73	0.0976	4	37	0.1042	15	129	0.0574	7	115	0.1429	21	126	0.0674	6	83	0.0182	1	54	0.0738	0.0989167	-0.0251167
chrX:140009465:140010468:MTMR1	437	+	CGG	0.0789	6	70	0.187	23	100	0.1284	14	95	0.1124	10	79	0.0769	5	60	0.2609	18	51	0.1944	7	29	0.2015	27	107	0.2091	23	87	0.2979	42	99	0.1519	12	67	0.0204	1	48	0.139933	0.180017	-0.0400833
chrX:140009465:140010468:MTMR1	440	+	CGG	0.0411	3	70	0.0656	8	114	0.1538	16	88	0.046	4	83	0.1897	11	47	0.1061	7	59	0.1875	6	26	0.1154	15	115	0.0762	8	97	0.1168	16	121	0.0571	4	66	0.119	5	37	0.117567	0.0948167	0.02275
chrX:140009465:140010468:MTMR1	454	+	CGG	0.1935	12	50	0.3061	30	68	0.3068	27	61	0.3671	29	50	0.2203	13	46	0.2131	13	48	0.3	9	21	0.4677	58	66	0.2424	24	75	0.2308	27	90	0.1915	9	38	0.325	13	27	0.242417	0.3183	-0.0758833
chrX:140009465:140010468:MTMR1	460	+	CGG	0.1358	11	70	0.1517	22	123	0.2212	25	88	0.2083	25	95	0.1948	15	62	0.1235	10	71	0.2045	9	35	0.3856	59	94	0.2558	33	96	0.2278	36	122	0.0375	3	77	0.1731	9	43	0.174933	0.211667	-0.0367333
chrX:140009465:140010468:MTMR1	463	+	CGG	0.0741	6	75	0.1241	17	120	0.1327	15	98	0.1803	22	100	0.122	10	72	0.1098	9	73	0.0889	4	41	0.2288	35	118	0.0543	7	122	0.1375	22	138	0.0116	1	85	0.0185	1	53	0.0806	0.133167	-0.0525667
chrX:140009465:140010468:MTMR1	467	+	CGG	0.0253	2	77	0.053	7	125	0.0556	6	102	0.1301	16	107	0.0789	6	70	0.122	10	72	0.1333	6	39	0.3217	46	97	0.2479	30	91	0.2532	40	118	0.0833	7	77	0.1636	9	46	0.10405	0.173933	-0.0698833
chrX:140009465:140010468:MTMR1	483	+	CGG	0.0526	4	72	0.1905	24	102	0.0294	3	99	0.1008	12	107	0.0667	6	84	0.0952	8	76	0.0508	3	56	0.1678	24	119	0.2333	28	92	0.3797	60	98	0.0897	7	71	0.26	13	37	0.0870833	0.199	-0.111917
chrX:140009465:140010468:MTMR1	488	+	CGC	0.0556	4	68	0.1333	16	104	0.13	13	87	0.1368	16	101	0.0222	2	88	0.125	10	70	0.2037	11	43	0.1567	21	113	0.0678	8	110	0.4091	63	91	0.1429	11	66	0.0833	4	44	0.1037	0.174033	-0.0703333
chrX:140009465:140010468:MTMR1	490	+	CGG	0.0972	7	65	0.0513	6	111	0.0204	2	96	0.087	10	105	0.0111	1	89	0.0519	4	73	0.0566	3	50	0.1832	24	107	0.1197	14	103	0.2338	36	118	0.0649	5	72	0.1667	8	40	0.06165	0.128983	-0.0673333
chrX:140009465:140010468:MTMR1	500	+	CGC	0.0769	5	60	0.0973	11	102	0.0928	9	88	0.1782	18	83	0.093	8	78	0.0833	6	66	0.0755	4	49	0.16	20	105	0.2476	26	79	0.3217	46	97	0.0267	2	73	0.2	9	36	0.102083	0.173417	-0.0713333
chrX:140009465:140010468:MTMR1	503	+	CGC	0.0781	5	59	0.1545	17	93	0.1031	10	87	0.18	18	82	0.0465	4	82	0.1268	9	62	0.06	3	47	0.15	18	102	0.1165	12	91	0.4755	68	75	0.0267	2	73	0.0465	2	41	0.0718167	0.188883	-0.117067
chrX:140009465:140010468:MTMR1	506	+	CGG	0.0952	6	57	0.211	23	86	0.0625	6	90	0.2062	20	77	0.0349	3	83	0.1429	10	60	0.18	9	41	0.3248	38	79	0.3861	39	62	0.4468	63	78	0.0267	2	73	0.1628	7	36	0.1309	0.249083	-0.118183
chrX:140009465:140010468:MTMR1	513	+	CGG	0.3548	22	40	0.3654	38	66	0.2842	27	68	0.4149	39	55	0.2857	24	60	0.3077	20	45	0.3878	19	30	0.4912	56	58	0.449	44	54	0.5882	80	56	0.1507	11	62	0.561	23	18	0.3187	0.454733	-0.136033
chrX:140009465:140010468:MTMR1	524	+	CGT	0.082	5	56	0.1616	16	83	0.1099	10	81	0.046	4	83	0.1235	10	71	0.1525	9	50	0.1064	5	42	0.2273	25	85	0.0989	9	82	0.1953	25	103	0.0308	2	63	0.2308	9	30	0.0919167	0.168917	-0.077
chrX:140009465:140010468:MTMR1	555	+	CGG	0.338	24	47	0.5579	53	42	0.3523	31	57	0.463	25	29	0.169	12	59	0.4091	27	39	0.4138	24	34	0.5882	60	42	0.3684	28	48	0.7838	58	16	0.3774	20	33	0.4058	28	41	0.336483	0.534633	-0.19815
chrX:140009465:140010468:MTMR1	559	+	CGC	0.1667	12	60	0.5354	53	46	0.3708	33	56	0.3704	20	34	0.1688	13	64	0.3478	24	45	0.3898	23	36	0.5455	60	50	0.3671	29	50	0.6301	46	27	0.2453	13	40	0.2838	21	53	0.28475	0.452167	-0.167417
chrX:140009465:140010468:MTMR1	564	+	CGG	0.2895	22	54	0.6095	64	41	0.3936	37	57	0.5593	33	26	0.2308	18	60	0.4444	32	40	0.5625	36	28	0.6306	70	41	0.4096	34	49	0.7467	56	19	0.4762	30	33	0.5467	41	34	0.3937	0.589533	-0.195833
chrX:140009465:140010468:MTMR1	572	+	CGC	0.1	8	72	0.4554	51	61	0.2062	20	77	0.2419	15	47	0.0588	5	80	0.3067	23	52	0.3284	22	45	0.2479	29	88	0.2976	25	59	0.4342	33	43	0.1538	10	55	0.2375	19	61	0.1908	0.3206	-0.1298
chrX:140009465:140010468:MTMR1	574	+	CGC	0.0366	3	79	0.4107	46	66	0.2165	21	76	0.2742	17	45	0.069	6	81	0.1333	10	65	0.3333	23	46	0.1949	23	95	0.2706	23	62	0.5263	40	36	0.1538	10	55	0.1605	13	68	0.179967	0.283317	-0.10335
chrX:140009465:140010468:MTMR1	579	+	CGA	0.2674	23	63	0.5965	68	46	0.3333	33	66	0.381	24	39	0.1	9	81	0.3418	27	52	0.4928	34	35	0.6111	77	49	0.3103	27	60	0.7051	55	23	0.3582	24	43	0.378	31	51	0.310333	0.50225	-0.191917
chrX:140009465:140010468:MTMR1	595	+	CGC	0.1474	14	81	0.4062	52	76	0.2	21	84	0.3281	21	43	0.1183	11	82	0.2262	19	65	0.3333	25	50	0.4361	58	75	0.2708	26	70	0.506	42	41	0.2535	18	53	0.1205	10	73	0.22055	0.337183	-0.116633
chrX:140009465:140010468:MTMR1	597	+	CGC	0.0316	3	92	0.1339	17	110	0.0952	10	95	0.1538	10	55	0.0538	5	88	0.1548	13	71	0.0667	5	70	0.1504	20	113	0.0816	8	90	0.3735	31	52	0.1127	8	63	0.1071	9	75	0.0736	0.178917	-0.105317
chrX:140009465:140010468:MTMR1	599	+	CGA	0.0851	8	86	0.2344	30	98	0.1048	11	94	0.0938	6	58	0.086	8	85	0.2093	18	68	0.16	12	63	0.2857	38	95	0.22	22	78	0.1446	12	71	0.2466	18	55	0.131	11	73	0.150417	0.183133	-0.0327167
chrX:140009465:140010468:MTMR1	606	+	CGG	0.1522	14	78	0.3411	44	85	0.198	20	81	0.2576	17	49	0.0632	6	89	0.186	16	70	0.3377	26	51	0.437	59	76	0.2347	23	75	0.506	42	41	0.1081	8	66	0.2235	19	66	0.182317	0.3252	-0.142883
chrX:140009465:140010468:MTMR1	610	+	CGC	0.0652	6	86	0.2248	29	100	0.0505	5	94	0.2462	16	49	0.0938	9	87	0.0824	7	78	0.1184	9	67	0.0963	13	122	0.1429	14	84	0.5663	47	36	0.1622	12	62	0.0952	8	76	0.1055	0.218533	-0.113033
chrX:140009465:140010468:MTMR1	621	+	CGC	0.0227	2	86	0.0164	2	120	0.0323	3	90	0.1111	7	56	0.0532	5	89	0.0128	1	77	0.0833	6	66	0.1095	15	122	0.0833	8	88	0.1549	11	60	0.0548	4	69	0.1	8	72	0.0549333	0.0841167	-0.0291833
chrX:140009465:140010468:MTMR1	623	+	CGC	0.0286	2	68	0.1121	12	95	0.0274	2	71	0	0	55	0.039	3	74	0.0317	2	61	0.1481	8	46	0.2596	27	77	0.0769	6	72	0.2679	15	41	0.0656	4	57	0.0149	1	66	0.0642667	0.114367	-0.0501
chrX:140009465:140010468:MTMR1	625	+	CGC	0.0896	6	61	0.0882	9	93	0.0548	4	69	0.1154	6	46	0.0132	1	75	0.0645	4	58	0.2593	14	40	0.2929	29	70	0.0506	4	75	0.4	20	30	0.0159	1	62	0.1061	7	59	0.0805667	0.17785	-0.0972833
chrX:140009465:140010468:MTMR1	633	+	CGA	0.1569	8	43	0.3286	23	47	0.1176	4	30	0.2286	8	27	0.0625	3	45	0.15	6	34	0.2727	9	24	0.3108	23	51	0.2308	12	40	0.4828	14	15	0.186	8	35	0.1707	7	34	0.171083	0.278583	-0.1075
chrX:140009465:140010468:MTMR1	639	+	CGA	0.0816	4	45	0.3529	24	44	0.1429	5	30	0.3529	12	22	0.1136	5	39	0.125	5	35	0.3103	9	20	0.4429	31	39	0.3333	17	34	0.5385	14	12	0.1892	7	30	0.2857	12	30	0.19515	0.34965	-0.1545
chrX:140009465:140010468:MTMR1	645	+	CGA	0.1489	7	40	0.2879	19	47	0.0714	2	26	0.3	9	21	0.1538	6	33	0.0732	3	38	0.2	6	24	0.5484	34	28	0.3333	15	30	0.3913	9	14	0.2432	9	28	0.1944	7	29	0.191767	0.2992	-0.107433
chrX:140009465:140010468:MTMR1	649	+	CGG	0.0222	1	44	0.0667	4	56	0.0714	2	26	0.2069	6	23	0.0541	2	35	0.1111	4	32	0.1429	4	24	0.4483	26	32	0.15	6	34	0.1	2	18	0.2	7	28	0.1176	4	30	0.106767	0.1751	-0.0683333
chrX:140009465:140010468:MTMR1	655	+	CGT	0.0588	2	32	0.14	7	43	0.069	2	27	0.1154	3	23	0.0303	1	32	0.1333	4	26	0.0909	2	20	0.2679	15	41	0.2432	9	28	0.125	2	14	0.1212	4	29	0.0333	1	29	0.102233	0.135817	-0.0335833
chrX:140009465:140010468:MTMR1	666	+	CGC	0.04	1	24	0.2778	10	26	0.1562	5	27	0.1429	3	18	0.0417	1	23	0.1111	2	16	0.25	4	12	0.6591	29	15	0.5	13	13	0.4706	8	9	0.4737	9	10	0.0769	2	24	0.2436	0.289733	-0.0461333
chrX:140009465:140010468:MTMR1	668	+	CGT	0.0769	2	24	0.0286	1	34	0.0968	3	28	0.0476	1	20	0.0435	1	22	0	0	15	0	0	17	0.3864	17	27	0.1154	3	23	0.2941	5	12	0.0526	1	18	0	0	25	0.0642	0.126117	-0.0619167
chrX:140009465:140010468:MTMR1	687	+	CGA	0.15	3	17	0.2857	10	25	0.125	4	28	0.1739	4	19	0.15	3	17	0.2353	4	13	0.5385	7	6	0.625	25	15	0.2692	7	19	0.4667	7	8	0.1579	3	16	0.125	3	21	0.231767	0.3186	-0.0868333
chrX:140009465:140010468:MTMR1	694	+	CGC	0.1	2	18	0.1842	7	31	0.0667	2	28	0.0714	2	26	0	0	24	0.1304	3	20	0.125	2	14	0.3488	15	28	0.037	1	26	0.1875	3	13	0.4118	7	10	0.0345	1	28	0.123417	0.159467	-0.03605
chrX:140009465:140010468:MTMR1	696	+	CGA	0.0909	2	20	0.0526	2	36	0.2121	7	26	0.1667	5	25	0.0435	1	22	0.1905	4	17	0.2353	4	13	0.2791	12	31	0.2222	6	21	0.4667	7	8	0	0	17	0.1034	3	26	0.134	0.209833	-0.0758333
chrX:140009465:140010468:MTMR1	704	+	CGC	0.1538	4	22	0.1714	6	29	0.186	8	35	0.1892	7	30	0.087	2	21	0.0333	1	29	0.25	4	12	0.5217	24	22	0.2667	8	22	0.3	6	14	0.1579	3	16	0.303	10	23	0.183567	0.2531	-0.0695333
chrX:140009465:140010468:MTMR1	708	+	CGG	0.1034	3	26	0.3784	14	23	0.2857	12	30	0.475	19	21	0	0	22	0.2581	8	23	0.45	9	11	0.6	30	20	0.4333	13	17	0.5217	12	11	0.4211	8	11	0.1471	5	29	0.28225	0.396717	-0.114467
chrX:140009465:140010468:MTMR1	715	+	CGG	0.1562	5	27	0.2391	11	35	0.2045	9	35	0.5	20	20	0.16	4	21	0.1613	5	26	0.3478	8	15	0.587	27	19	0.5429	19	16	0.4194	13	18	0.2632	5	14	0.3636	12	21	0.2791	0.3784	-0.0993
chrX:140009465:140010468:MTMR1	722	+	CGC	0.1429	5	30	0.0816	4	45	0.0465	2	41	0.3077	12	27	0.1111	3	24	0.0882	3	31	0.1667	4	20	0.4717	25	28	0.3846	15	24	0.3143	11	24	0.3333	7	14	0.1471	5	29	0.197517	0.2351	-0.0375833
chrX:140009465:140010468:MTMR1	739	+	CGC	0.1765	6	28	0.3019	16	37	0.3023	13	30	0.1892	7	30	0.1071	3	25	0.225	9	31	0.4643	13	15	0.5	29	29	0.4571	16	19	0.5588	19	15	0.1818	4	18	0.1765	6	28	0.281517	0.325233	-0.0437167
chrX:140009465:140010468:MTMR1	741	+	CGT	0.1176	4	30	0.2549	13	38	0.1905	8	34	0.1081	4	33	0.1	3	27	0.1282	5	34	0.0385	1	25	0.3273	18	37	0.3429	12	23	0.2188	7	25	0.0435	1	22	0.1176	4	30	0.138833	0.192483	-0.05365
chrX:140009465:140010468:MTMR1	744	+	CGC	0.2727	9	24	0.2692	14	38	0.1667	7	35	0.15	6	34	0	0	30	0.1667	7	35	0.3462	9	17	0.4035	23	34	0.2857	10	25	0.3636	12	21	0.2083	5	19	0.125	4	28	0.213267	0.246333	-0.0330667
chrX:140009465:140010468:MTMR1	746	+	CGC	0	0	34	0.2157	11	40	0.0732	3	38	0.15	6	34	0.0333	1	29	0.1905	8	34	0.3077	8	18	0.4561	26	31	0.2778	10	26	0.3939	13	20	0.125	3	21	0.0606	2	31	0.136167	0.244467	-0.1083
chrX:140009465:140010468:MTMR1	749	+	CGG	0.5676	21	16	0.3269	17	35	0.5122	21	20	0.4318	19	25	0.2143	6	22	0.3913	18	28	0.4231	11	15	0.5088	29	28	0.5676	21	16	0.5758	19	14	0.4167	10	14	0.4848	16	17	0.45025	0.453233	-0.00298333
chrX:140009465:140010468:MTMR1	758	+	CGA	0.3333	13	26	0.2941	15	36	0.439	18	23	0.5349	23	20	0.3077	8	18	0.2766	13	34	0.4583	11	13	0.4717	25	28	0.5143	18	17	0.375	12	20	0.1923	5	21	0.1562	5	27	0.37415	0.351417	0.0227333
chrX:140009465:140010468:MTMR1	768	+	CGC	0.2683	11	30	0.26	13	37	0.2326	10	33	0.375	18	30	0.1923	5	21	0.1346	7	45	0.24	6	19	0.48	24	26	0.5128	20	19	0.2059	7	27	0.1481	4	23	0.1765	6	28	0.265683	0.272	-0.00631667
chrX:140009465:140010468:MTMR1	781	+	CGG	0.1304	6	40	0.2222	10	35	0.1064	5	42	0.2927	12	29	0.069	2	27	0.2	11	44	0.3333	9	18	0.3438	22	42	0.0606	2	31	0.2857	12	30	0.2	7	28	0.0541	2	35	0.14995	0.233083	-0.0831333
chrX:140009465:140010468:MTMR1	789	+	CGC	0.0682	3	41	0.1875	9	39	0.2083	10	38	0.3	12	28	0.1034	3	26	0.0926	5	49	0.5	12	12	0.3913	27	42	0.125	4	28	0.4783	22	24	0.25	10	30	0.0789	3	35	0.20915	0.254767	-0.0456167
chrX:140009465:140010468:MTMR1	791	+	CGC	0.0233	1	42	0	0	45	0.0222	1	44	0.2439	10	31	0.0714	2	26	0.0926	5	49	0.0909	2	20	0.0588	4	64	0	0	33	0.1304	6	40	0.0465	2	41	0.0811	3	34	0.0423833	0.101133	-0.05875
chrX:140009465:140010468:MTMR1	825	+	CGG	0.1176	6	45	0.2222	12	42	0.1905	12	51	0.1923	10	42	0.2391	11	35	0.4038	21	31	0.4839	15	16	0.4429	31	39	0.2778	10	26	0.6087	28	18	0.3023	13	30	0.25	8	24	0.268533	0.353317	-0.0847833
chrX:140009465:140010468:MTMR1	832	+	CGG	0.3396	18	35	0.3509	20	37	0.4265	29	39	0.3889	21	33	0.3922	20	31	0.3774	20	33	0.5556	15	12	0.64	48	27	0.5128	20	19	0.5652	26	20	0.4565	21	25	0.303	10	23	0.4472	0.437567	0.00963333
chrX:140009465:140010468:MTMR1	837	+	CGG	0.2623	16	45	0.3051	18	41	0.2568	19	55	0.3036	17	39	0.2593	14	40	0.2222	12	42	0.6333	19	11	0.6282	49	29	0.1957	9	37	0.4151	22	31	0.4314	22	29	0.0811	3	34	0.3398	0.325883	0.0139167
chrX:140009465:140010468:MTMR1	843	+	CGA	0.3882	33	52	0.2958	21	50	0.3827	31	50	0.4615	30	35	0.2923	19	46	0.4032	25	37	0.5294	18	16	0.5455	48	40	0.4	24	36	0.625	40	24	0.4355	27	35	0.2391	11	35	0.404683	0.42835	-0.0236667
chrX:140009465:140010468:MTMR1	848	+	CGT	0.1789	17	78	0.3409	30	58	0.3846	35	56	0.4545	35	42	0.1429	12	72	0.3521	25	46	0.4634	19	22	0.5464	53	44	0.3857	27	43	0.5	36	36	0.2875	23	57	0.2407	13	41	0.307167	0.405767	-0.0986
chrX:140009465:140010468:MTMR1	870	+	CGG	0.2441	31	96	0.2361	34	110	0.1976	33	134	0.425	51	69	0.2123	31	115	0.3232	32	67	0.4571	32	38	0.415	61	86	0.3173	33	71	0.4815	52	56	0.4711	57	64	0.2791	24	62	0.316583	0.359983	-0.0434
chrX:140009465:140010468:MTMR1	887	+	CGT	0.1127	16	126	0.205	33	128	0.1624	32	165	0.2167	26	94	0.1083	17	140	0.1887	20	86	0.2933	22	53	0.1905	28	119	0.1282	15	102	0.3306	40	81	0.1905	24	102	0.1935	18	75	0.1659	0.220833	-0.0549333
chrX:140009465:140010468:MTMR1	925	+	CGC	0.0821	11	123	0.3464	53	100	0.1946	36	149	0.2051	24	93	0.1489	21	120	0.1075	10	83	0.1579	12	64	0.2286	32	108	0.1524	16	89	0.2017	24	95	0.1496	19	108	0.1633	16	82	0.147583	0.208767	-0.0611833
chrX:140009465:140010468:MTMR1	928	+	CGC	0.1278	17	116	0.3493	51	95	0.2556	46	134	0.2759	32	84	0.1926	26	109	0.1011	9	80	0.3636	24	42	0.1838	25	111	0.2277	23	78	0.1695	20	98	0.1721	21	101	0.2	19	76	0.223233	0.213267	0.00996667
chrX:140009465:140010468:MTMR1	953	+	CGT	0.0508	3	56	0.0274	2	71	0.1176	10	75	0.0196	1	50	0.0317	2	61	0.0732	3	38	0.0513	2	37	0.0968	6	56	0.098	5	46	0.1639	10	51	0.0213	1	46	0.1224	6	43	0.0617833	0.0838833	-0.0221
chrX:140009465:140010468:MTMR1	966	+	CGC	0.075	3	37	0.1	5	45	0.1	6	54	0.0588	2	32	0.119	5	37	0.0909	3	30	0.1	3	27	0.0465	2	41	0.0645	2	29	0.0667	3	42	0.1379	4	25	0.1143	4	31	0.0994	0.0795333	0.0198667
chrX:140009465:140010468:MTMR1	980	+	CGG	0.1818	4	18	0.0625	2	30	0	0	36	0.0556	1	17	0	0	16	0.2381	5	16	0.1176	2	15	0.2308	6	20	0.1538	2	11	0.2	4	16	0	0	16	0	0	19	0.0755333	0.131167	-0.0556333
chrX:140009465:140010468:MTMR1	988	+	CGC	0.1053	2	17	0.1071	3	25	0	0	31	0.2143	3	11	0.2308	3	10	0.0526	1	18	0	0	17	0.2727	6	16	0.0769	1	12	0.1176	2	15	0	0	13	0.1765	3	14	0.0688333	0.1568	-0.0879667
chrX:140009465:140010468:MTMR1	991	+	CGG	0.0714	1	13	0.0833	2	22	0.1111	3	24	0.1538	2	11	0.1538	2	11	0.0625	1	15	0.1429	2	12	0.5714	12	9	0	0	13	0.3077	4	9	0.3333	4	8	0.1333	2	13	0.135417	0.218667	-0.08325
chrX:140009465:140010468:MTMR1	997	+	CGG	0.2	2	8	0.3	6	14	0.2778	5	13	0.4	4	6	0.375	3	5	0.2	2	8	0.2	2	8	0.5385	7	6	0.2222	2	7	0.5455	6	5	0.6667	6	3	0.3077	4	9	0.323617	0.38195	-0.0583333
chrX:141820903:141821222:HAUS7	12	+	CGG	0.0714	16	208	0.0885	20	206	0.0996	26	235	0.1193	29	214	0.0922	20	197	0.0565	13	217	0.137	10	63	0.1061	42	354	0.1092	39	318	0.167	74	369	0.1063	22	185	0.123	15	107	0.102617	0.110067	-0.00745
chrX:141820903:141821222:HAUS7	19	+	CGG	0.2329	68	224	0.2297	68	228	0.2143	66	242	0.2222	68	238	0.1992	53	213	0.2079	63	240	0.2159	19	69	0.2141	109	400	0.212	99	368	0.2183	129	462	0.2896	75	184	0.2037	33	129	0.227317	0.215983	0.0113333
chrX:141820903:141821222:HAUS7	25	+	CGG	0.1601	49	257	0.1897	59	252	0.2377	77	247	0.1955	61	251	0.1891	52	223	0.2025	66	260	0.163	15	77	0.2146	115	421	0.2086	102	387	0.2119	132	491	0.2686	76	207	0.16	28	147	0.204517	0.1957	0.00881667
chrX:141820903:141821222:HAUS7	50	+	CGG	0.1373	49	308	0.1573	59	316	0.1774	69	320	0.2259	82	281	0.1965	67	274	0.1732	66	315	0.2243	24	83	0.2	122	488	0.2242	126	436	0.245	171	527	0.2168	75	271	0.2297	48	161	0.196083	0.205183	-0.0091
chrX:141820903:141821222:HAUS7	51	-	CGT	1	5	0	1	3	0	1	4	0	1	2	0	1	2	0	1	2	0	1	1	0	1	4	0	1	3	0	1	10	0	1	3	0	1	1	0	1	1	0
chrX:141820903:141821222:HAUS7	56	+	CGA	0.2815	105	268	0.1939	76	316	0.2711	109	293	0.2995	112	262	0.1803	64	291	0.2698	109	295	0.2703	30	81	0.3126	196	431	0.3076	179	403	0.3122	226	498	0.303	110	253	0.2146	47	172	0.268967	0.2671	0.00186667
chrX:141820903:141821222:HAUS7	57	-	CGG	1	6	0	1	4	0	1	4	0	1	2	0	1	2	0	1	2	0	1	1	0	1	4	0	1	3	0	1	10	0	0.75	3	1	1	1	0	0.958333	1	-0.0416667
chrX:141820903:141821222:HAUS7	59	+	CGG	0.2152	82	299	0.1711	70	339	0.1572	64	343	0.2298	88	295	0.1726	63	302	0.2101	87	327	0.2478	28	85	0.2163	138	500	0.2323	138	456	0.1475	109	630	0.2207	81	286	0.1637	37	189	0.207633	0.18975	0.0178833
chrX:141820903:141821222:HAUS7	60	-	CGT	1	6	0	1	5	0	1	4	0	1	3	0	1	2	0	1	2	0	1	1	0	1	4	0	1	3	0	1	10	0	1	4	0	1	1	0	1	1	0
chrX:141820903:141821222:HAUS7	65	+	CGA	0.3392	136	265	0.3263	140	289	0.3055	128	291	0.33	131	266	0.25	94	282	0.3441	149	284	0.4052	47	69	0.3015	199	461	0.3311	202	408	0.3635	277	485	0.3698	142	242	0.2979	70	165	0.333467	0.327217	0.00625
chrX:141820903:141821222:HAUS7	66	-	CGG	1	6	0	1	5	0	1	4	0	1	3	0	1	2	0	1	2	0	1	1	0	1	4	0	1	3	0	1	11	0	1	5	0	1	1	0	1	1	0
chrX:141820903:141821222:HAUS7	69	+	CGT	0.3472	142	267	0.3205	142	301	0.254	111	326	0.3002	121	282	0.2629	102	286	0.3386	149	291	0.4153	49	69	0.308	207	465	0.3291	206	420	0.3861	300	477	0.4031	158	234	0.35	84	156	0.335267	0.3339	0.00136667
chrX:141820903:141821222:HAUS7	70	-	CGA	0.8333	5	1	1	5	0	1	4	0	1	3	0	1	2	0	1	2	0	1	1	0	1	4	0	1	4	0	1	11	0	1	5	0	1	1	0	0.972217	1	-0.0277833
chrX:141820903:141821222:HAUS7	87	+	CGA	0.0525	24	433	0.0526	26	468	0.0382	18	453	0.0292	13	432	0.0357	15	405	0.0651	31	445	0.0909	12	120	0.0623	45	677	0.0344	23	645	0.0752	62	763	0.047	21	426	0.0538	15	264	0.0497833	0.0563667	-0.00658333
chrX:141820903:141821222:HAUS7	88	-	CGC	1	6	0	1	5	0	1	3	0	1	3	0	0	0	1	1	2	0	1	1	0	1	4	0	1	4	0	0.9091	10	1	1	5	0	1	1	0	0.833333	0.98485	-0.151517
chrX:141820903:141821222:HAUS7	96	+	CGC	0.0896	36	366	0.0725	33	422	0.0984	43	394	0.1322	55	361	0.0985	39	357	0.1452	62	365	0.1101	12	97	0.1435	95	567	0.1099	68	551	0.1351	102	653	0.0791	33	384	0.1129	28	220	0.0976	0.123567	-0.0259667
chrX:141820903:141821222:HAUS7	98	+	CGG	0.1641	63	321	0.1843	80	354	0.1274	54	370	0.1818	74	333	0.101	39	347	0.1941	79	328	0.1698	18	88	0.1726	106	508	0.1803	108	491	0.2056	147	568	0.1625	65	335	0.1787	42	193	0.15085	0.186183	-0.0353333
chrX:141820903:141821222:HAUS7	106	+	CGA	0.2262	69	236	0.2479	88	267	0.2849	96	241	0.2796	85	219	0.1918	56	236	0.2625	84	236	0.3012	25	58	0.2584	115	330	0.2626	115	323	0.3015	158	366	0.2476	77	234	0.299	58	136	0.252383	0.274817	-0.0224333
chrX:141820903:141821222:HAUS7	115	+	CGG	0.1298	27	181	0.0778	20	237	0.0787	17	199	0.1675	32	159	0.1031	20	174	0.1256	26	181	0.2321	13	43	0.1338	36	233	0.1265	31	214	0.0881	26	269	0.141	33	201	0.1056	15	127	0.1352	0.1164	0.0188
chrX:141820903:141821222:HAUS7	121	+	CGC	0.1531	30	166	0.1345	32	206	0.1832	37	165	0.2659	46	127	0.1176	20	150	0.1648	29	147	0.1538	8	44	0.2245	44	152	0.1888	37	159	0.2511	56	167	0.1729	37	177	0.2	27	108	0.161567	0.2068	-0.0452333
chrX:141820903:141821222:HAUS7	123	+	CGG	0.1194	24	177	0.1364	33	209	0.1836	38	169	0.1771	31	144	0.1156	20	153	0.1299	23	154	0.1961	10	41	0.1371	27	170	0.1846	36	159	0.2345	53	173	0.1198	26	191	0.1232	17	121	0.153183	0.156367	-0.00318333
chrX:141820903:141821222:HAUS7	132	+	CGA	0.178	34	157	0.1148	28	216	0.1117	23	183	0.1813	33	149	0.1629	29	149	0.1304	24	160	0.2292	11	37	0.1667	31	155	0.0881	17	176	0.2	44	176	0.1318	29	191	0.1348	19	122	0.150283	0.154667	-0.00438333
chrX:141820903:141821222:HAUS7	136	+	CGG	0.4103	80	115	0.3527	85	156	0.4313	91	120	0.4699	86	97	0.3184	57	122	0.4011	73	109	0.5417	26	22	0.3978	72	109	0.3333	62	124	0.4753	106	117	0.4818	106	114	0.442	61	77	0.419467	0.423133	-0.00366667
chrX:141820903:141821222:HAUS7	187	+	CGG	0.5123	83	79	0.3833	69	111	0.4527	91	110	0.4011	71	106	0.3095	52	116	0.5241	76	69	0.5676	21	16	0.4211	72	99	0.4463	54	67	0.3949	62	95	0.4149	78	110	0.4257	43	58	0.45055	0.425033	0.0255167
chrX:141820903:141821222:HAUS7	198	+	CGC	0.3389	61	119	0.2871	60	149	0.3425	87	167	0.3021	71	164	0.25	49	147	0.3964	67	102	0.275	11	29	0.3665	81	140	0.2715	41	110	0.2944	58	139	0.2658	59	163	0.2966	43	102	0.290617	0.32385	-0.0332333
chrX:141820903:141821222:HAUS7	206	+	CGA	0.4154	81	114	0.3193	76	162	0.3214	90	190	0.4	110	165	0.2347	50	163	0.3978	74	112	0.3409	15	29	0.3929	99	153	0.4054	75	110	0.4329	100	131	0.2833	66	167	0.4268	70	94	0.333517	0.39495	-0.0614333
chrX:141820903:141821222:HAUS7	218	+	CGG	0.327	69	142	0.2955	78	186	0.2791	84	217	0.2955	86	205	0.2149	49	179	0.3615	77	136	0.3542	17	31	0.3434	91	174	0.3158	66	143	0.4195	112	155	0.252	62	184	0.3198	55	117	0.2905	0.3392	-0.0487
chrX:141820903:141821222:HAUS7	222	+	CGC	0.1085	23	189	0.1217	32	231	0.0726	22	281	0.0662	19	268	0.0721	16	206	0.1759	38	178	0.1277	6	41	0.1617	43	223	0.1116	24	191	0.2143	57	209	0.0894	22	224	0.0765	14	169	0.0969833	0.13605	-0.0390667
chrX:141820903:141821222:HAUS7	234	+	CGC	0.0583	12	194	0.0361	9	240	0.0912	29	289	0.1075	30	249	0.0938	21	203	0.0439	9	196	0.1064	5	42	0.0814	21	237	0.1244	27	190	0.0781	20	236	0.0759	17	207	0.0625	11	165	0.0916667	0.06825	0.0234167
chrX:141820903:141821222:HAUS7	237	+	CGC	0.2359	46	149	0.1393	34	210	0.2241	65	225	0.3185	79	169	0.1885	36	155	0.1786	35	161	0.2553	12	35	0.2551	63	184	0.1925	41	172	0.2181	53	190	0.2195	45	160	0.2222	38	133	0.2193	0.221967	-0.00266667
chrX:141820903:141821222:HAUS7	240	+	CGC	0.2435	47	146	0.2975	72	170	0.25	72	216	0.2996	74	173	0.2474	47	143	0.2902	56	137	0.4889	22	23	0.3074	75	169	0.3095	65	145	0.3875	93	147	0.2167	44	159	0.3118	53	117	0.292667	0.315667	-0.023
chrX:141820903:141821222:HAUS7	242	+	CGG	0.3927	75	116	0.2232	52	181	0.2753	79	208	0.3484	85	159	0.1947	37	153	0.2812	54	138	0.3636	16	28	0.2656	64	177	0.2919	61	148	0.3291	77	157	0.2273	45	153	0.2765	47	123	0.290917	0.287333	0.00358333
chrX:141820903:141821222:HAUS7	251	+	CGA	0.256	43	125	0.3258	72	149	0.2669	71	195	0.3739	86	144	0.2414	42	132	0.3763	70	116	0.5349	23	20	0.4332	94	123	0.3763	73	121	0.4306	93	123	0.3571	60	108	0.4037	65	96	0.338767	0.390583	-0.0518167
chrX:141820903:141821222:HAUS7	255	+	CGC	0.3333	53	106	0.3255	69	143	0.3062	79	179	0.3091	68	152	0.2202	37	131	0.3064	53	120	0.3659	15	26	0.3575	74	133	0.2732	50	133	0.3524	74	136	0.2244	35	121	0.4106	62	89	0.2872	0.343583	-0.0563833
chrX:141820903:141821222:HAUS7	257	+	CGC	0.2733	41	109	0.1827	38	170	0.2126	54	200	0.133	29	189	0.1963	32	131	0.1818	30	135	0.175	7	33	0.255	51	149	0.2011	36	143	0.3137	64	140	0.1494	23	131	0.2533	38	112	0.201283	0.219917	-0.0186333
chrX:141820903:141821222:HAUS7	259	+	CGA	0.3108	46	102	0.3134	63	138	0.352	88	162	0.4151	88	124	0.2883	47	116	0.4074	66	96	0.45	18	22	0.4615	90	105	0.3559	63	114	0.565	113	87	0.32	48	102	0.4966	73	74	0.346167	0.443167	-0.097
chrX:141820903:141821222:HAUS7	276	+	CGG	0.4394	58	74	0.4913	85	88	0.473	105	117	0.5754	103	76	0.4219	54	74	0.4296	61	81	0.4242	14	19	0.5301	88	78	0.4231	66	90	0.5361	89	77	0.4833	58	62	0.4882	62	65	0.44415	0.50845	-0.0643
chrX:141820903:141821222:HAUS7	292	+	CGC	0.0538	5	88	0.1339	17	110	0.1234	19	135	0.2623	32	90	0.1011	9	80	0.1524	16	89	0.1364	3	19	0.2051	24	93	0.2931	34	82	0.2545	28	82	0.134	13	84	0.2043	19	74	0.1403	0.202083	-0.0617833
chrX:141820903:141821222:HAUS7	302	+	CGC	0.2131	13	48	0.2625	21	59	0.2647	27	75	0.3182	21	45	0.1042	5	43	0.2987	23	54	0.4118	7	10	0.3731	25	42	0.2603	19	54	0.2817	20	51	0.1481	8	46	0.3585	19	34	0.2337	0.31545	-0.08175
chrX:141820903:141821222:HAUS7	307	+	CGC	0.25	12	36	0.3279	20	41	0.45	36	44	0.3	15	35	0.1628	7	36	0.2581	16	46	0.3333	5	10	0.3	15	35	0.3065	19	43	0.44	22	28	0.275	11	29	0.4048	17	25	0.296267	0.338467	-0.0422
chrX:141820903:141821222:HAUS7	309	+	CGC	0.2432	9	28	0.3261	15	31	0.3538	23	42	0.3514	13	24	0.2222	8	28	0.2407	13	41	0.4444	4	5	0.175	7	33	0.28	14	36	0.2821	11	28	0.3333	10	20	0.4062	13	19	0.312817	0.296917	0.0159
chrX:141820903:141821222:HAUS7	311	+	CGC	0.3939	13	20	0.2051	8	31	0.3509	20	37	0.4333	13	17	0.1875	6	26	0.2766	13	34	0.2857	2	5	0.2778	10	26	0.2895	11	27	0.3448	10	19	0.1739	4	19	0.3103	9	20	0.280233	0.307983	-0.02775
chrX:141820903:141821222:HAUS7	316	+	CGG	0.4545	10	12	0.4167	10	14	0.5111	23	22	0.625	10	6	0.2609	6	17	0.6875	22	10	0.25	1	3	0.48	12	13	0.52	13	12	0.5909	13	9	0.4286	6	8	0.5	11	11	0.404183	0.550017	-0.145833
chrX:126657384:126658038:FAM127C	4	+	CGC	0.2222	2	7	0.0625	1	15	0.125	1	7	0.1429	1	6	0	0	11	0.125	1	7	0.5	1	1	0.3333	2	4	0.2	1	4	0.1429	1	6	0.2222	2	7	0.4545	5	6	0.211567	0.210183	0.00138333
chrX:126657384:126658038:FAM127C	58	+	CGG	0.1833	11	49	0.0792	8	93	0.1687	14	69	0.2826	13	33	0.2182	12	43	0.3086	25	56	0.125	3	21	0.1618	11	57	0.2609	12	34	0.2	8	32	0.3049	25	57	0.4143	29	41	0.210167	0.241083	-0.0309167
chrX:126657384:126658038:FAM127C	81	+	CGA	0.1444	13	77	0.2174	30	108	0.1846	24	106	0.3043	21	48	0.2078	16	61	0.2256	30	103	0.1935	6	25	0.3469	34	64	0.5222	47	43	0.3443	21	40	0.3017	35	81	0.2424	24	75	0.259033	0.28015	-0.0211167
chrX:126657384:126658038:FAM127C	96	+	CGA	0.2696	31	84	0.284	48	121	0.3711	59	100	0.3	24	56	0.4536	44	53	0.4142	70	99	0.3023	13	30	0.3629	45	79	0.496	62	63	0.6087	42	27	0.4552	66	79	0.5349	69	60	0.3913	0.41745	-0.02615
chrX:126657384:126658038:FAM127C	113	+	CGC	0.2562	31	90	0.2564	40	116	0.2829	43	109	0.2667	20	55	0.15	15	85	0.1724	30	144	0.2245	11	38	0.272	34	91	0.1917	23	97	0.1781	13	60	0.2075	33	126	0.3821	47	76	0.2188	0.254617	-0.0358167
chrX:126657384:126658038:FAM127C	124	+	CGC	0.395	47	72	0.3378	50	98	0.3796	52	85	0.1842	14	62	0.42	42	58	0.4405	74	94	0.3636	16	28	0.475	57	63	0.3917	47	73	0.4776	32	35	0.5069	73	71	0.5268	59	53	0.409467	0.406983	0.00248333
chrX:126657384:126658038:FAM127C	127	+	CGC	0.3077	36	81	0.2786	39	101	0.403	54	80	0.32	24	51	0.404	40	59	0.5316	84	74	0.2619	11	31	0.2783	32	83	0.437	52	67	0.375	24	40	0.4748	66	73	0.5221	59	54	0.3814	0.384267	-0.00286667
chrX:126657384:126658038:FAM127C	145	+	CGC	0.3039	31	71	0.1518	17	95	0.1626	20	103	0.2063	13	50	0.2644	23	64	0.3287	47	96	0.2895	11	27	0.3905	41	64	0.375	39	65	0.377	23	38	0.2047	26	101	0.2843	29	73	0.266683	0.289767	-0.0230833
chrX:126657384:126658038:FAM127C	165	+	CGC	0.3544	28	51	0.2421	23	72	0.2088	19	72	0.2	9	36	0.2895	22	54	0.1964	22	90	0.2619	11	31	0.2778	25	65	0.253	21	62	0.4468	21	26	0.2804	30	77	0.2593	21	60	0.274667	0.2704	0.00426667
chrX:126657384:126658038:FAM127C	173	+	CGG	0.411	30	43	0.2644	23	64	0.443	35	44	0.3171	13	28	0.3824	26	42	0.4388	43	55	0.3333	14	28	0.5309	43	38	0.3108	23	51	0.5106	24	23	0.3267	33	68	0.4507	32	39	0.367867	0.41875	-0.0508833
chrX:126657384:126658038:FAM127C	177	+	CGA	0.1343	9	58	0.1892	14	60	0.2911	23	56	0.1316	5	33	0.3387	21	41	0.1807	15	68	0.1316	5	33	0.4521	33	40	0.2609	18	51	0.4186	18	25	0.0899	8	81	0.2576	17	49	0.20775	0.271633	-0.0638833
chrX:126657384:126658038:FAM127C	181	+	CGC	0.25	15	45	0.338	24	47	0.3243	24	50	0.25	8	24	0.2712	16	43	0.2436	19	59	0.1842	7	31	0.3429	24	46	0.3231	21	44	0.3256	14	29	0.2442	21	65	0.4	26	39	0.266167	0.316683	-0.0505167
chrX:126657384:126658038:FAM127C	190	+	CGC	0.0545	3	52	0.0278	2	70	0.0676	5	69	0	0	32	0.037	2	52	0.0417	3	69	0.2571	9	26	0.194	13	54	0.1186	7	52	0.1538	6	33	0.1282	10	68	0.1897	11	47	0.1105	0.101167	0.00933333
chrX:126657384:126658038:FAM127C	198	+	CGC	0.1346	7	45	0.0676	5	69	0.0145	1	68	0.0909	3	30	0.0426	2	45	0.0882	6	62	0.0625	2	30	0	0	62	0.1207	7	51	0.0488	2	39	0.0588	4	64	0.1277	6	41	0.0722833	0.0705333	0.00175
chrX:126657384:126658038:FAM127C	200	+	CGC	0.2222	12	42	0.0133	1	74	0.0143	1	69	0.0833	3	33	0.0204	1	48	0.1194	8	59	0.1212	4	29	0.1515	10	56	0.1579	9	48	0.1429	6	36	0.0455	3	63	0.02	1	49	0.0969167	0.0884	0.00851667
chrX:126657384:126658038:FAM127C	220	+	CGC	0.2951	18	43	0.0412	4	93	0.0562	5	84	0.0678	4	55	0.0208	1	47	0.15	9	51	0.0833	3	33	0.1316	10	66	0.2063	13	50	0.1754	10	47	0.129	8	54	0.1538	10	55	0.131783	0.119967	0.0118167
chrX:126657384:126658038:FAM127C	224	+	CGC	0.3788	25	41	0.11	11	89	0.1739	16	76	0.1786	10	46	0.2353	12	39	0.4107	23	33	0.4324	16	21	0.3293	27	55	0.2969	19	45	0.5323	33	29	0.3279	20	41	0.3077	20	45	0.307533	0.311433	-0.0039
chrX:126657384:126658038:FAM127C	231	+	CGC	0.5758	38	28	0.3679	39	67	0.4167	40	56	0.3443	21	40	0.2453	13	40	0.2353	12	39	0.45	18	22	0.5057	44	43	0.3333	20	40	0.4118	28	40	0.4688	30	34	0.6308	41	24	0.414983	0.415967	-0.000983333
chrX:126657384:126658038:FAM127C	233	+	CGG	0.3382	23	45	0.2617	28	79	0.3723	35	59	0.4098	25	36	0.2545	14	41	0.4038	21	31	0.2439	10	31	0.2907	25	61	0.3016	19	44	0.3143	22	48	0.4844	31	33	0.3281	21	43	0.332483	0.334733	-0.00225
chrX:126657384:126658038:FAM127C	253	+	CGC	0.2414	21	66	0.3115	38	84	0.4054	45	66	0.4638	32	37	0.3115	19	42	0.4355	27	35	0.3043	14	32	0.383	36	58	0.4595	34	40	0.5375	43	37	0.5224	35	32	0.3492	22	41	0.374083	0.413417	-0.0393333
chrX:126657384:126658038:FAM127C	260	+	CGT	0.1477	13	75	0.2195	27	96	0.2364	26	84	0.2055	15	58	0.2388	16	51	0.2879	19	47	0.1957	9	37	0.2673	27	74	0.3239	23	48	0.443	35	44	0.3056	22	50	0.4058	28	41	0.24135	0.304833	-0.0634833
chrX:126657384:126658038:FAM127C	265	+	CGC	0.2614	23	65	0.3387	42	82	0.2727	30	80	0.2933	22	53	0.1471	10	58	0.2879	19	47	0.4222	19	26	0.404	40	59	0.3377	26	51	0.5513	43	35	0.3562	26	47	0.3382	23	45	0.29955	0.3689	-0.06935
chrX:126657384:126658038:FAM127C	281	+	CGG	0.2989	26	61	0.2031	26	102	0.0952	10	95	0.2329	17	56	0.0455	3	63	0.1406	9	55	0.225	9	31	0.2472	22	67	0.3514	26	48	0.3375	27	53	0.1944	14	58	0.2273	15	51	0.201733	0.231433	-0.0297
chrX:126657384:126658038:FAM127C	288	+	CGC	0.2025	16	63	0.1032	13	113	0.16	16	84	0.2568	19	55	0.0156	1	63	0.3	18	42	0.2222	8	28	0.2278	18	61	0.1714	12	58	0.3684	28	48	0.1176	8	60	0.4194	26	36	0.148217	0.279267	-0.13105
chrX:126657384:126658038:FAM127C	291	+	CGG	0.141	11	67	0.187	23	100	0.4211	40	55	0.1944	14	58	0.127	8	55	0.2295	14	47	0.1714	6	29	0.3117	24	53	0.1791	12	55	0.2568	19	55	0.2615	17	48	0.4286	27	36	0.21685	0.268	-0.05115
chrX:126657384:126658038:FAM127C	294	+	CGC	0.1316	10	66	0.0789	9	105	0.1512	13	73	0.0857	6	64	0.0517	3	55	0.1148	7	54	0.0606	2	31	0.1579	12	64	0.0656	4	57	0.1757	13	61	0.0656	4	57	0.0952	6	57	0.0877167	0.118033	-0.0303167
chrX:126657384:126658038:FAM127C	297	+	CGA	0.36	27	48	0.3545	39	71	0.4706	40	45	0.2787	17	44	0.2281	13	44	0.3455	19	36	0.3125	10	22	0.4605	35	41	0.4746	28	31	0.5942	41	28	0.3279	20	41	0.5968	37	25	0.362283	0.438367	-0.0760833
chrX:126657384:126658038:FAM127C	304	+	CGC	0.0635	4	59	0.117	11	83	0.1159	8	61	0.0727	4	51	0.06	3	47	0.0784	4	47	0.1071	3	25	0.1875	12	52	0.1091	6	49	0.3333	20	40	0.1864	11	48	0	0	48	0.107	0.131483	-0.0244833
chrX:126657384:126658038:FAM127C	310	+	CGG	0.1071	6	50	0.1279	11	75	0.0896	6	61	0.1702	8	39	0.0652	3	43	0.1458	7	41	0.24	6	19	0.2593	14	40	0.2245	11	38	0.3214	18	38	0.1525	9	50	0.1	4	36	0.146483	0.187433	-0.04095
chrX:126657384:126658038:FAM127C	316	+	CGC	0.0741	4	50	0.1481	12	69	0.1692	11	54	0.25	12	36	0.1163	5	38	0	0	48	0.0833	2	22	0.2453	13	40	0.225	9	31	0.4231	22	30	0.1	6	54	0.1053	4	34	0.127983	0.1953	-0.0673167
chrX:126657384:126658038:FAM127C	320	+	CGC	0.1404	8	49	0.0921	7	69	0.1549	11	60	0.2444	11	34	0.1	5	45	0.0213	1	46	0.0417	1	23	0.0185	1	53	0.0714	3	39	0.1837	9	40	0.0317	2	61	0.1951	8	33	0.0900167	0.12585	-0.0358333
chrX:126657384:126658038:FAM127C	325	+	CGG	0.2881	17	42	0.3429	24	46	0.36	27	48	0.4167	20	28	0.3393	19	37	0.44	22	28	0.2917	7	17	0.25	13	39	0.4286	21	28	0.3913	18	28	0.4	26	39	0.6098	25	16	0.351283	0.40845	-0.0571667
chrX:126657384:126658038:FAM127C	328	+	CGG	0.1803	11	50	0.1127	8	63	0.2099	17	64	0.2609	12	34	0.3158	18	39	0.3404	16	31	0.4348	10	13	0.1915	9	38	0.451	23	28	0.4186	18	25	0.2923	19	46	0.3659	15	26	0.314017	0.281667	0.03235
chrX:126657384:126658038:FAM127C	334	+	CGC	0.0781	5	59	0	0	71	0.1948	15	62	0.0465	2	41	0.1964	11	45	0.1333	6	39	0.0833	2	22	0.0556	3	51	0.0556	3	51	0.5417	26	22	0.2063	13	50	0.3158	12	26	0.13575	0.18215	-0.0464
chrX:126657384:126658038:FAM127C	339	+	CGC	0.1385	9	56	0.0833	6	66	0.2658	21	58	0.2326	10	33	0.193	11	46	0	0	52	0.2727	6	16	0.1852	10	44	0.1765	9	42	0.38	19	31	0.2381	15	48	0.25	10	30	0.2141	0.188517	0.0255833
chrX:126657384:126658038:FAM127C	347	+	CGC	0.2909	16	39	0.1857	13	57	0.1928	16	67	0.3913	18	28	0.1961	10	41	0.2	10	40	0.4211	8	11	0.2807	16	41	0.2703	10	27	0.54	27	23	0.25	16	48	0.3171	13	28	0.2702	0.319133	-0.0489333
chrX:126657384:126658038:FAM127C	353	+	CGC	0.0517	3	55	0.1282	10	68	0.1071	9	75	0.3721	16	27	0.0577	3	49	0.0526	3	54	0.0455	1	21	0.1324	9	59	0.1522	7	39	0.1429	7	42	0.1493	10	57	0.0732	3	38	0.0939167	0.150233	-0.0563167
chrX:126657384:126658038:FAM127C	362	+	CGC	0.2394	17	54	0.0952	8	76	0.1277	12	82	0.2083	10	38	0.05	3	57	0.2	13	52	0.2143	6	22	0.1194	8	59	0.0952	6	57	0.2586	15	43	0.137	10	63	0.16	8	42	0.143933	0.173583	-0.02965
chrX:126657384:126658038:FAM127C	367	+	CGC	0.4091	63	91	0.2286	40	135	0.3645	78	136	0.2981	31	73	0.2558	33	96	0.3333	47	94	0.381	24	39	0.3631	57	100	0.3819	55	89	0.4724	60	67	0.4342	66	86	0.4333	52	68	0.371083	0.3548	0.0162833
chrX:126657384:126658038:FAM127C	375	+	CGC	0.2529	44	130	0.2139	43	158	0.3289	74	151	0.2479	29	88	0.1241	17	120	0.1988	32	129	0.3571	25	45	0.2682	48	131	0.4025	64	95	0.375	51	85	0.2606	43	122	0.3504	48	89	0.287683	0.2757	0.0119833
chrX:126657384:126658038:FAM127C	384	+	CGC	0.1559	29	157	0.1789	39	179	0.1272	29	199	0.1849	22	97	0.1007	15	134	0.4294	76	101	0.2297	17	57	0.0952	18	171	0.1429	25	150	0.3143	44	96	0.2235	40	139	0.1241	18	127	0.163317	0.221133	-0.0578167
chrX:126657384:126658038:FAM127C	387	+	CGA	0.6053	115	75	0.4751	105	116	0.4892	113	118	0.5042	60	59	0.3826	57	92	0.6278	113	67	0.4026	31	46	0.4346	83	108	0.5028	89	88	0.6575	96	50	0.5355	98	85	0.6507	95	51	0.486333	0.558317	-0.0719833
chrX:126657384:126658038:FAM127C	413	+	CGA	0.3538	69	126	0.2995	65	152	0.3043	70	160	0.2479	30	91	0.2517	37	110	0.3202	57	121	0.1154	9	69	0.2917	56	136	0.2678	49	134	0.5436	81	68	0.3182	56	120	0.4631	69	80	0.268533	0.361	-0.0924667
chrX:126657384:126658038:FAM127C	417	+	CGA	0.492	92	95	0.4387	93	119	0.5882	130	91	0.5043	59	58	0.2394	34	108	0.4269	73	98	0.2308	18	60	0.5316	101	89	0.5363	96	83	0.7075	104	43	0.3588	61	109	0.5338	79	69	0.407583	0.5238	-0.116217
chrX:126657384:126658038:FAM127C	422	+	CGC	0.3871	72	114	0.25	52	156	0.3014	63	146	0.4522	52	63	0.3926	53	82	0.4675	79	90	0.1333	10	65	0.3457	65	123	0.341	59	114	0.5105	73	70	0.2349	39	127	0.3586	52	93	0.298383	0.397417	-0.0990333
chrX:126657384:126658038:FAM127C	424	+	CGA	0.4022	74	110	0.2871	60	149	0.3932	81	125	0.5739	66	49	0.3134	42	92	0.5714	96	72	0.4133	31	44	0.4162	77	108	0.4152	71	100	0.5352	76	66	0.2303	38	127	0.4097	59	85	0.361267	0.465583	-0.104317
chrX:126657384:126658038:FAM127C	431	+	CGG	0.6221	107	65	0.4505	91	111	0.5051	99	97	0.5636	62	48	0.3798	49	80	0.4938	80	82	0.4722	34	38	0.4719	84	94	0.5732	94	70	0.763	103	32	0.4403	70	89	0.6667	94	47	0.498783	0.56825	-0.0694667
chrX:126657384:126658038:FAM127C	435	+	CGG	0.4639	77	89	0.467	92	105	0.5079	97	94	0.5545	61	49	0.4219	54	74	0.5283	84	75	0.3857	27	43	0.503	85	84	0.6076	96	62	0.7348	97	35	0.4774	74	81	0.5532	78	63	0.4774	0.5568	-0.0794
chrX:126657384:126658038:FAM127C	474	+	CGG	0.4074	66	96	0.4413	109	138	0.4585	94	111	0.5533	83	67	0.3529	42	77	0.3736	68	114	0.4884	63	66	0.4854	116	123	0.3834	74	119	0.5182	128	119	0.4694	92	104	0.5636	93	72	0.426667	0.489233	-0.0625667
chrX:126657384:126658038:FAM127C	484	+	CGC	0.2743	48	127	0.2923	76	184	0.35	77	143	0.4013	63	94	0.3071	39	88	0.4158	79	111	0.3657	49	85	0.3574	89	160	0.3168	64	138	0.3811	101	164	0.3084	66	148	0.4615	78	91	0.320383	0.3849	-0.0645167
chrX:126657384:126658038:FAM127C	486	+	CGT	0.2809	50	128	0.2557	67	195	0.2489	55	166	0.4125	66	94	0.2769	36	94	0.2604	50	142	0.3111	42	93	0.2806	71	182	0.2266	46	157	0.2593	70	200	0.1918	42	177	0.2749	47	124	0.256033	0.290567	-0.0345333
chrX:126657384:126658038:FAM127C	489	+	CGG	0.3204	58	123	0.3764	99	164	0.3901	87	136	0.5123	83	79	0.3053	40	91	0.4767	92	101	0.3481	47	88	0.4496	116	142	0.3366	69	136	0.444	123	154	0.3705	83	141	0.4629	81	94	0.345167	0.45365	-0.108483
chrX:126657384:126658038:FAM127C	502	+	CGA	0.4706	88	99	0.4684	126	143	0.4826	111	119	0.6024	100	66	0.403	54	80	0.4631	94	109	0.473	70	78	0.4556	123	147	0.464	103	119	0.5153	152	143	0.4894	115	120	0.5912	107	74	0.463767	0.516	-0.0522333
chrX:126657384:126658038:FAM127C	515	+	CGA	0.4715	91	102	0.5037	136	134	0.5022	114	113	0.5838	101	72	0.4167	55	77	0.4851	98	104	0.4384	64	82	0.482	134	144	0.4449	101	126	0.5084	152	147	0.4444	104	130	0.5944	107	73	0.453017	0.526233	-0.0732167
chrX:126657384:126658038:FAM127C	520	+	CGT	0.288	53	131	0.2226	59	206	0.3288	72	147	0.3133	52	114	0.2137	28	103	0.2386	47	150	0.2517	37	110	0.3177	88	189	0.2074	45	172	0.3889	112	176	0.2124	48	178	0.3621	63	111	0.250333	0.3072	-0.0568667
chrX:126657384:126658038:FAM127C	527	+	CGG	0.4725	86	96	0.504	127	125	0.4571	96	114	0.6093	92	59	0.4597	57	67	0.511	93	89	0.4868	74	78	0.4882	124	130	0.4396	91	116	0.5507	152	124	0.4789	102	111	0.6159	101	63	0.465767	0.546517	-0.08075
chrX:126657384:126658038:FAM127C	530	+	CGA	0.2444	44	136	0.2458	59	181	0.256	53	154	0.3061	45	102	0.2353	28	91	0.2678	49	134	0.2603	38	108	0.3198	79	168	0.2667	52	143	0.3321	90	181	0.1884	39	168	0.3519	57	105	0.24185	0.303917	-0.0620667
chrX:126657384:126658038:FAM127C	536	+	CGA	0.3473	58	109	0.3868	82	130	0.4175	81	113	0.5612	78	61	0.3241	35	73	0.4471	76	94	0.3759	50	83	0.422	92	126	0.3646	66	115	0.4874	116	122	0.3043	56	128	0.5282	75	67	0.355617	0.472117	-0.1165
chrX:126657384:126658038:FAM127C	540	+	CGG	0.4568	74	88	0.487	94	99	0.4719	84	94	0.5798	69	50	0.4842	46	49	0.5066	77	75	0.5039	64	63	0.4974	95	96	0.494	82	84	0.4766	102	112	0.3895	67	105	0.6638	77	39	0.466717	0.5352	-0.0684833
chrX:126657384:126658038:FAM127C	547	+	CGG	0.4528	48	58	0.4455	49	61	0.5446	55	46	0.5897	46	32	0.4909	27	28	0.5055	46	45	0.3913	27	42	0.4909	54	56	0.49	49	51	0.4752	67	74	0.4554	51	61	0.6418	43	24	0.470833	0.524767	-0.0539333
chrX:126657384:126658038:FAM127C	557	+	CGT	0.4	32	48	0.3765	32	53	0.4429	31	39	0.5263	30	27	0.3409	15	29	0.4407	26	33	0.434	23	30	0.4111	37	53	0.4405	37	47	0.4779	54	59	0.4022	37	55	0.566	30	23	0.410083	0.466417	-0.0563333
chrX:126657384:126658038:FAM127C	565	+	CGG	0.5676	42	32	0.44	33	42	0.5968	37	25	0.6	33	22	0.45	18	22	0.4737	27	30	0.4	20	30	0.5062	41	40	0.5	39	39	0.5238	55	50	0.4205	37	51	0.6098	25	16	0.48915	0.525583	-0.0364333
chrX:126657384:126658038:FAM127C	569	+	CGC	0.1857	13	57	0.1846	12	53	0.3585	19	34	0.34	17	33	0.2632	10	28	0.3519	19	35	0.1458	7	41	0.3521	25	46	0.2162	16	58	0.2727	27	72	0.2024	17	67	0.3143	11	24	0.228633	0.3026	-0.0739667
chrX:126657384:126658038:FAM127C	581	+	CGT	0.3774	20	33	0.4286	21	28	0.7	28	12	0.575	23	17	0.4	12	18	0.5	21	21	0.4211	16	22	0.5179	29	27	0.4754	29	32	0.5333	40	35	0.403	27	40	0.6296	17	10	0.462817	0.530733	-0.0679167
chrX:126657384:126658038:FAM127C	587	+	CGA	0.4468	21	26	0.3636	16	28	0.6	21	14	0.5429	19	16	0.4	10	15	0.5897	23	16	0.3714	13	22	0.4667	21	24	0.4792	23	25	0.5179	29	27	0.4211	24	33	0.6667	16	8	0.453083	0.524583	-0.0715
chrX:126657384:126658038:FAM127C	605	+	CGA	0.3429	12	23	0.2571	9	26	0.52	13	12	0.3182	7	15	0.3	6	14	0.5357	15	13	0.1765	3	14	0.4194	13	18	0.4688	15	17	0.4595	17	20	0.3333	12	24	0.4375	7	9	0.356917	0.404567	-0.04765
chrX:126657384:126658038:FAM127C	622	+	CGT	0.4333	13	17	0.3913	9	14	0.5455	12	10	0.4706	8	9	0.3333	6	12	0.5	12	12	0.375	3	5	0.4583	11	13	0.4815	13	14	0.3667	11	19	0.3871	12	19	0.2857	4	10	0.42595	0.4121	0.01385
chrX:126657384:126658038:FAM127C	636	+	CGC	0.52	13	12	0.3889	7	11	0.6316	12	7	0.25	4	12	0.3333	6	12	0.7	14	6	0.4	2	3	0.5714	12	9	0.48	12	13	0.5185	14	13	0.25	6	18	0.3846	5	8	0.435817	0.4689	-0.0330833
chrX:126657384:126658038:FAM127C	644	+	CGG	0.3684	7	12	0.4615	6	7	0.5294	9	8	0.4	6	9	0.375	6	10	0.5333	8	7	0.6667	2	1	0.5263	10	9	0.45	9	11	0.35	7	13	0.2105	4	15	0.6	6	4	0.433333	0.478517	-0.0451833
chrX:126657384:126658038:FAM127C	649	+	CGG	0.4167	5	7	0.3	3	7	0.4167	5	7	0.3077	4	9	0.1	1	9	0.5	5	5	0.6667	2	1	0.5	9	9	0.4615	6	7	0.2778	5	13	0.2143	3	11	0.8333	5	1	0.379317	0.453133	-0.0738167
chrX:122476284:122476711:AIFM1	8	+	CGA	0.3729	44	74	0.3416	55	106	0.3	51	119	0.338	48	94	0.4394	58	74	0.3743	70	117	0.2105	20	75	0.3963	65	99	0.358	63	113	0.3741	55	92	0.3158	36	78	0.2895	22	54	0.332767	0.3523	-0.0195333
chrX:122476284:122476711:AIFM1	15	+	CGA	0.466	89	102	0.4101	114	164	0.3814	111	180	0.3293	81	165	0.443	101	127	0.4369	128	165	0.3721	64	108	0.4192	122	169	0.3993	113	170	0.3933	105	162	0.3981	82	124	0.3878	57	90	0.409983	0.3961	0.0138833
chrX:122476284:122476711:AIFM1	44	+	CGG	0.2763	105	275	0.1887	90	387	0.2145	121	443	0.203	95	373	0.2881	123	304	0.2798	141	363	0.271	87	234	0.2255	129	443	0.2614	126	356	0.2495	133	400	0.215	86	314	0.1667	48	240	0.254383	0.218867	0.0355167
chrX:122476284:122476711:AIFM1	54	+	CGA	0.0982	38	349	0.0668	33	461	0.0852	49	526	0.1046	50	428	0.0805	35	400	0.1248	64	449	0.0912	30	299	0.1048	61	521	0.0896	44	447	0.1123	61	482	0.0844	34	369	0.0698	21	280	0.0881833	0.0971833	-0.009
chrX:122476284:122476711:AIFM1	152	+	CGA	0.3036	17	39	0.5484	34	28	0.4557	36	43	0.4219	27	37	0.3469	17	32	0.5593	33	26	0.3878	19	30	0.5789	44	32	0.4706	32	36	0.4426	27	34	0.6364	35	20	0.383	18	29	0.4335	0.489017	-0.0555167
chrX:122476284:122476711:AIFM1	167	+	CGG	0.5	23	23	0.5932	35	24	0.6164	45	28	0.5781	37	27	0.4103	16	23	0.6552	38	20	0.5682	25	19	0.7231	47	18	0.4844	31	33	0.6032	38	25	0.66	33	17	0.3824	13	21	0.539883	0.5892	-0.0493167
chrX:122476284:122476711:AIFM1	192	+	CGG	0.4444	24	30	0.5122	42	40	0.4835	44	47	0.5493	39	32	0.3922	20	31	0.6462	42	23	0.5897	23	16	0.641	50	28	0.5753	42	31	0.4815	39	42	0.6042	29	19	0.4048	17	25	0.514883	0.539167	-0.0242833
chrX:122476284:122476711:AIFM1	206	+	CGG	0.4286	33	44	0.4911	55	57	0.5108	71	68	0.5882	60	42	0.4267	32	43	0.5962	62	42	0.5323	33	29	0.5508	65	53	0.4476	47	58	0.4364	48	62	0.5172	45	42	0.4583	33	39	0.4772	0.520167	-0.0429667
chrX:122476284:122476711:AIFM1	213	+	CGG	0.5	49	49	0.5076	67	65	0.5466	88	73	0.5351	61	53	0.4706	48	54	0.584	73	52	0.5	43	43	0.4863	71	75	0.5639	75	58	0.4745	65	72	0.5983	70	47	0.5455	48	40	0.5299	0.522167	0.00773333
chrX:122476284:122476711:AIFM1	217	+	CGC	0.3223	39	82	0.3012	50	116	0.375	72	120	0.3571	50	90	0.2991	35	82	0.4326	61	80	0.4082	40	58	0.3665	70	121	0.4314	66	87	0.2848	43	108	0.4357	61	79	0.4167	45	63	0.378617	0.359817	0.0188
chrX:122476284:122476711:AIFM1	224	+	CGT	0.2803	44	113	0.2568	57	165	0.2826	65	165	0.3353	57	113	0.2905	43	105	0.2722	46	123	0.2562	31	90	0.3207	76	161	0.3032	57	131	0.3158	60	130	0.2591	50	143	0.269	39	106	0.27865	0.294967	-0.0163167
chrX:122476284:122476711:AIFM1	228	+	CGC	0.3234	54	113	0.3169	77	166	0.4064	102	149	0.3723	70	118	0.3416	55	106	0.4219	81	111	0.4077	53	77	0.4412	120	152	0.4461	91	113	0.3269	68	140	0.4048	85	125	0.4939	81	83	0.388333	0.395517	-0.00718333
chrX:122476284:122476711:AIFM1	239	+	CGC	0.1102	26	210	0.121	42	305	0.0818	27	303	0.1784	48	221	0.1397	32	197	0.1672	50	249	0.1348	24	154	0.2076	82	313	0.1633	48	246	0.2866	90	224	0.1186	37	275	0.1381	33	206	0.124733	0.18315	-0.0584167
chrX:122476284:122476711:AIFM1	263	+	CGC	0.2217	88	309	0.2197	118	419	0.1673	85	423	0.3088	126	282	0.1301	48	321	0.194	91	378	0.2268	66	225	0.2303	146	488	0.3002	127	296	0.4315	211	278	0.2351	118	384	0.3192	113	241	0.213533	0.283917	-0.0703833
chrX:122476284:122476711:AIFM1	266	+	CGC	0.2488	101	305	0.3184	178	381	0.2615	137	387	0.2972	126	298	0.1868	71	309	0.3614	180	318	0.3681	113	194	0.3643	239	417	0.3523	155	285	0.4608	235	275	0.3877	202	319	0.3978	144	218	0.300867	0.36665	-0.0657833
chrX:122476284:122476711:AIFM1	282	+	CGG	0.5571	239	190	0.4499	265	324	0.4772	272	298	0.4978	228	230	0.433	181	237	0.5949	329	224	0.4924	163	168	0.5354	378	328	0.5255	258	233	0.5725	308	230	0.5707	323	243	0.5079	194	188	0.509317	0.5264	-0.0170833
chrX:122476284:122476711:AIFM1	292	+	CGG	0.4662	200	229	0.379	227	372	0.4291	251	334	0.438	205	263	0.4023	173	257	0.5018	281	279	0.457	154	183	0.4366	310	400	0.5081	251	243	0.5082	279	270	0.5061	291	284	0.4648	185	213	0.461467	0.454733	0.00673333
chrX:122476284:122476711:AIFM1	299	+	CGC	0.2912	129	314	0.2146	132	483	0.2205	131	463	0.3029	146	336	0.1977	86	349	0.3889	217	341	0.3027	102	235	0.3106	223	495	0.2817	142	362	0.356	199	360	0.2482	141	427	0.3448	140	266	0.257	0.319633	-0.0626333
chrX:122476284:122476711:AIFM1	312	+	CGC	0.2416	108	339	0.2807	176	451	0.2399	143	453	0.2834	140	354	0.2261	97	332	0.4211	232	319	0.3495	115	214	0.3597	259	461	0.2814	141	360	0.4123	235	335	0.2686	152	414	0.3455	133	252	0.26785	0.35045	-0.0826
chrX:122476284:122476711:AIFM1	315	+	CGC	0.3235	142	297	0.3521	213	392	0.3676	211	363	0.3659	176	305	0.3173	132	284	0.4686	254	288	0.3196	101	215	0.3983	276	417	0.4392	213	272	0.4103	231	332	0.3473	191	359	0.383	144	232	0.352417	0.396367	-0.04395
chrX:122476284:122476711:AIFM1	337	+	CGC	0.5391	138	118	0.4856	169	179	0.518	173	161	0.5166	140	131	0.4979	116	117	0.6289	200	118	0.5435	100	84	0.5346	201	175	0.5552	161	129	0.5594	179	141	0.6073	184	119	0.6061	120	78	0.5435	0.5552	-0.0117
chrX:122476284:122476711:AIFM1	342	+	CGA	0.5127	121	115	0.4154	140	197	0.4717	150	168	0.4389	115	147	0.4252	91	123	0.4916	146	151	0.4318	76	100	0.5251	188	170	0.4624	129	150	0.5065	156	152	0.4368	121	156	0.4624	86	100	0.456767	0.473317	-0.01655
chrX:122476284:122476711:AIFM1	345	+	CGG	0.3871	84	133	0.395	126	193	0.3849	117	187	0.3846	95	152	0.3366	68	134	0.5217	144	132	0.3354	54	107	0.4012	136	203	0.3992	103	155	0.4349	127	165	0.3696	95	162	0.3432	58	111	0.3688	0.413433	-0.0446333
chrX:122476284:122476711:AIFM1	349	+	CGG	0.4213	83	114	0.3322	98	197	0.3908	111	173	0.3465	79	149	0.2757	51	134	0.4512	111	135	0.3851	57	91	0.4033	121	179	0.3906	91	142	0.4522	123	149	0.381	88	143	0.3625	58	102	0.374083	0.391317	-0.0172333
chrX:122476284:122476711:AIFM1	370	+	CGG	0.4435	55	69	0.3764	67	111	0.3832	64	103	0.363	49	86	0.375	36	60	0.5746	77	57	0.4684	37	42	0.4551	76	91	0.3188	44	94	0.4431	74	93	0.4215	51	70	0.3605	31	55	0.401733	0.428783	-0.02705
chrX:122476284:122476711:AIFM1	375	+	CGT	0.4483	52	64	0.3432	58	111	0.3766	58	96	0.3282	43	88	0.2935	27	65	0.5	65	65	0.4868	37	39	0.378	62	102	0.3071	39	88	0.3694	58	99	0.4259	46	62	0.3294	28	57	0.3897	0.3747	0.015
chrX:122476284:122476711:AIFM1	397	+	CGC	0.0625	3	45	0.1765	12	56	0.1964	11	45	0.375	18	30	0.122	5	36	0.254	16	47	0.3235	11	23	0.2424	16	50	0.1897	11	47	0.2923	19	46	0.0667	3	42	0.1892	7	30	0.160133	0.2549	-0.0947667
chrX:122476284:122476711:AIFM1	406	+	CGC	0.381	16	26	0.4259	23	31	0.2979	14	33	0.4211	16	22	0.3077	8	18	0.4808	25	27	0.4444	12	15	0.4231	22	30	0.3	15	35	0.4898	24	25	0.4474	17	21	0.4	12	18	0.363067	0.440117	-0.07705
chrX:47814048:47814480:PIM2	36	+	CGT	0	0	2	0	0	4	0.5556	5	4	0.8333	5	1	0.3333	3	6	0.125	1	7	0.625	5	3	0.5556	5	4	0.1429	1	6	0.1667	1	5	0.1667	1	5	0.6	3	2	0.303917	0.3801	-0.0761833
chrX:47814048:47814480:PIM2	66	+	CGC	0.3333	2	4	0.1667	1	5	0.4	4	6	0.8333	5	1	0.1818	2	9	0.375	3	5	0.5556	5	4	0.6364	7	4	0	0	9	0.2857	2	5	0.4286	3	4	0.6	3	2	0.31655	0.48285	-0.1663
chrX:47814048:47814480:PIM2	84	+	CGC	0	0	8	0.1	1	9	0.1429	2	12	0.5	4	4	0.2308	3	10	0.1111	1	8	0.5556	5	4	0.3125	5	11	0	0	9	0.2222	2	7	0.25	2	6	0.2222	2	7	0.19655	0.244667	-0.0481167
chrX:47814048:47814480:PIM2	86	+	CGG	0	0	8	0	0	10	0.125	2	14	0.7778	7	2	0.3077	4	9	0	0	9	0.4444	4	5	0.3125	5	11	0	0	10	0.2222	2	7	0.5	4	4	0.1111	1	8	0.229517	0.237267	-0.00775
chrX:47814048:47814480:PIM2	126	+	CGC	0.2308	6	20	0.2857	6	15	0.2727	9	24	0.4737	9	10	0.2353	4	13	0.2727	3	8	0.3	3	7	0.2222	6	21	0.1429	2	12	0.35	7	13	0.3333	5	10	0.5833	7	5	0.2525	0.3646	-0.1121
chrX:47814048:47814480:PIM2	128	+	CGC	0.3077	8	18	0.3	6	14	0.1818	6	27	0.35	7	13	0.3125	5	11	0.1818	2	9	0.3077	4	9	0.3704	10	17	0.2143	3	11	0.05	1	19	0.375	6	10	0.4167	5	7	0.283167	0.27815	0.00501667
chrX:47814048:47814480:PIM2	130	+	CGC	0.2593	7	20	0.3	6	14	0.2727	9	24	0.3333	7	14	0.125	2	14	0.2727	3	8	0.5	7	7	0.3214	9	19	0.4286	6	8	0.2222	4	14	0.1765	3	14	0.5	6	6	0.293683	0.324933	-0.03125
chrX:47814048:47814480:PIM2	132	+	CGC	0	0	28	0.1818	4	18	0.1562	5	27	0.381	8	13	0.125	2	14	0.0909	1	10	0.4286	6	8	0.3929	11	17	0.2857	4	10	0.3158	6	13	0	0	16	0.1818	2	9	0.165917	0.257367	-0.09145
chrX:47814048:47814480:PIM2	158	+	CGC	0	0	30	0.05	1	19	0.102	5	44	0.125	3	21	0	0	20	0.0625	1	15	0.125	2	14	0.1	3	27	0.125	2	14	0	0	20	0.0526	1	18	0.25	4	12	0.0674333	0.0979167	-0.0304833
chrX:47814048:47814480:PIM2	164	+	CGA	0.1613	5	26	0.35	7	13	0.2766	13	34	0.5833	14	10	0.15	3	17	0.1765	3	14	0.25	4	12	0.25	8	24	0.25	4	12	0.2353	4	13	0	0	20	0.2857	4	10	0.181317	0.313467	-0.13215
chrX:47814048:47814480:PIM2	175	+	CGG	0.25	8	24	0.4737	9	10	0.4902	25	26	0.6667	16	8	0.1905	4	17	0.3529	6	11	0.3158	6	13	0.3784	14	23	0.6	9	6	0.1579	3	16	0.35	7	13	0.4286	6	8	0.366083	0.4097	-0.0436167
chrX:47814048:47814480:PIM2	206	+	CGT	0	0	28	0.2	3	12	0.2679	15	41	0.25	6	18	0.1667	2	10	0.25	4	12	0	0	12	0.1935	6	25	0.3077	4	9	0.0714	1	13	0.2	2	8	0.4615	6	7	0.15705	0.237733	-0.0806833
chrX:47814048:47814480:PIM2	239	+	CGA	0.2	4	16	0.4167	5	7	0.4255	20	27	0.625	10	6	0	0	6	0.5	13	13	0.3333	2	4	0.5238	11	10	0.7143	10	4	0.2667	4	11	0	0	5	0.2	2	8	0.27885	0.422033	-0.143183
chrX:47814048:47814480:PIM2	264	+	CGC	0.2667	4	11	0.2	3	12	0.4054	15	22	0.5882	10	7	0.5455	6	5	0.5862	17	12	0.5	6	6	0.6842	13	6	0.6923	9	4	0.5294	9	8	0.625	5	3	0.3333	2	4	0.505817	0.486883	0.0189333
chrX:47814048:47814480:PIM2	266	+	CGT	0.0667	1	14	0	0	15	0.3056	11	25	0.4706	8	9	0.2727	3	8	0.3667	11	19	0.5	6	6	0.375	6	10	0.4286	6	8	0.2353	4	13	0.1429	1	6	0.1667	1	5	0.286083	0.26905	0.0170333
chrX:47814048:47814480:PIM2	270	+	CGG	0.2667	4	11	0.1333	2	13	0.3714	13	22	0.5625	9	7	0.3636	4	7	0.5161	16	15	0.3333	4	8	0.625	10	6	0.4286	6	8	0.5882	10	7	0.125	1	7	0.3333	2	4	0.314767	0.459733	-0.144967
chrX:47814048:47814480:PIM2	293	+	CGG	0.0833	1	11	0.1429	2	12	0.1739	4	19	0.5	6	6	0.3125	5	11	0.5161	16	15	0	0	11	0.3529	6	11	0.3077	4	9	0.25	4	12	0.4	4	6	0.25	2	6	0.2129	0.335317	-0.122417
chrX:47814048:47814480:PIM2	299	+	CGT	0.5	6	6	0.2143	3	11	0.25	5	15	0.3571	5	9	0.2353	4	13	0.5556	20	16	0.3333	4	8	0.3182	7	15	0.3846	5	8	0.5294	9	8	0.5	6	6	0.5	3	3	0.3672	0.412433	-0.0452333
chrX:47814048:47814480:PIM2	302	+	CGC	0.1538	2	11	0.25	4	12	0.2273	5	17	0.3125	5	11	0.0556	1	17	0.5946	22	15	0.3333	4	8	0.6087	14	9	0.6923	9	4	0.3333	6	12	0.0833	1	11	0.1667	1	5	0.2576	0.377633	-0.120033
chrX:47814048:47814480:PIM2	306	+	CGG	0.6364	7	4	0.4737	9	10	0.6087	14	9	0.5882	10	7	0.4583	11	13	0.65	26	14	0.5385	7	6	0.7368	14	5	0.8571	12	2	0.6316	12	7	0.5833	7	5	0.6667	4	2	0.613717	0.6245	-0.0107833
chrX:47814048:47814480:PIM2	311	+	CGA	0.4	4	6	0.45	9	11	0.48	12	13	0.65	13	7	0.3333	9	18	0.5366	22	19	0.2667	4	11	0.4583	11	13	0.9286	13	1	0.65	13	7	0.6154	8	5	0.75	6	2	0.504	0.582483	-0.0784833
chrX:47814048:47814480:PIM2	320	+	CGG	0.7143	10	4	0.5185	14	13	0.5517	16	13	0.6818	15	7	0.4643	13	15	0.8293	34	7	0.4118	7	10	0.7931	23	6	0.95	19	1	0.6	12	8	0.75	12	4	0.75	9	3	0.64035	0.69545	-0.0551
chrX:47814048:47814480:PIM2	327	+	CGC	0.6	9	6	0.5	14	14	0.5294	18	16	0.6316	12	7	0.4706	16	18	0.4762	20	22	0.3158	6	13	0.6897	20	9	0.7917	19	5	0.7143	15	6	0.3333	6	12	0.5455	6	5	0.5068	0.592883	-0.0860833
chrX:47814048:47814480:PIM2	329	+	CGT	0.8125	13	3	0.5556	15	12	0.6765	23	11	0.7368	14	5	0.4242	14	19	0.7143	30	12	0.5263	10	9	0.7333	22	8	0.96	24	1	0.381	8	13	0.6842	13	6	0.7273	8	3	0.680617	0.641383	0.0392333
chrX:47814048:47814480:PIM2	347	+	CGT	0.2632	5	14	0.5556	15	12	0.5625	18	14	0.375	6	10	0.4324	16	21	0.3784	14	23	0.3333	5	10	0.5172	15	14	0.8333	20	4	0.35	7	13	0.3158	6	13	0.6	6	4	0.45675	0.4627	-0.00595
chrX:47814048:47814480:PIM2	350	+	CGG	0.6316	12	7	0.7037	19	8	0.6562	21	11	0.75	12	4	0.6757	25	12	0.7714	27	8	0.4286	6	8	0.8621	25	4	0.913	21	2	0.75	15	5	0.7368	14	5	0.9	9	1	0.67365	0.789533	-0.115883
chrX:47814048:47814480:PIM2	359	+	CGC	0.5294	9	8	0.4815	13	14	0.6875	22	10	0.7143	10	4	0.6571	23	12	0.6176	21	13	0.3571	5	9	0.7778	21	6	0.8261	19	4	0.6	12	8	0.6	9	6	0.8889	8	1	0.609533	0.680017	-0.0704833
chrX:47814048:47814480:PIM2	361	+	CGC	0.5294	9	8	0.6296	17	10	0.6875	22	10	0.5714	8	6	0.4571	16	19	0.4545	15	18	0.3571	5	9	0.5185	14	13	0.7826	18	5	0.6	12	8	0.3571	5	9	0.7778	7	2	0.528467	0.591967	-0.0635
chrX:47814048:47814480:PIM2	363	+	CGC	0.4118	7	10	0.5	13	13	0.5806	18	13	0.6154	8	5	0.4857	17	18	0.5152	17	16	0.2143	3	11	0.7037	19	8	0.6087	14	9	0.5	10	10	0.6429	9	5	0.5556	5	4	0.490667	0.564983	-0.0743167
chrX:47814048:47814480:PIM2	365	+	CGG	0.6471	11	6	0.5385	14	12	0.6129	19	12	0.6923	9	4	0.6176	21	13	0.6667	22	11	0.4615	6	7	0.7692	20	6	0.8261	19	4	0.6	12	8	0.7143	10	4	0.8889	8	1	0.646583	0.6926	-0.0460167
chrX:47814048:47814480:PIM2	368	+	CGA	0.5	8	8	0.5385	14	12	0.4516	14	17	0.6923	9	4	0.4848	16	17	0.6452	20	11	0.3077	4	9	0.5833	14	10	0.4091	9	13	0.5556	10	8	0.5	7	7	0.6667	6	3	0.4422	0.6136	-0.1714
chrX:47814048:47814480:PIM2	381	+	CGC	0.5	8	8	0.2917	7	17	0.5484	17	14	0.9	9	1	0.5667	17	13	0.6552	19	10	0.25	3	9	0.6471	11	6	0.4762	10	11	0.2353	4	13	0.3846	5	8	0.5556	5	4	0.454317	0.547483	-0.0931667
chrX:47814048:47814480:PIM2	383	+	CGC	0.25	4	12	0.1304	3	20	0.4839	15	16	0.5556	5	4	0.5	15	15	0.5517	16	13	0	0	12	0.5625	9	7	0.381	8	13	0.4706	8	9	0.3846	5	8	0.4444	4	5	0.33325	0.452533	-0.119283
chrX:47814048:47814480:PIM2	393	+	CGG	0.6	9	6	0.5909	13	9	0.6	18	12	1	7	0	0.68	17	8	0.64	16	9	0.2727	3	8	0.75	12	4	0.7619	16	5	0.6	9	6	0.6364	7	4	0.8	4	1	0.591833	0.73015	-0.138317
chrX:47814048:47814480:PIM2	396	+	CGC	0.2	3	12	0.0909	2	20	0.2857	8	20	0.4286	3	4	0.32	8	17	0.2273	5	17	0.1	1	9	0.5	7	7	0.381	8	13	0.2143	3	11	0.2	2	8	0.2	1	4	0.247783	0.27685	-0.0290667
chr15:152584800:152585434:TWIST2	1	+	CGC	0.2857	2	5	0	0	11	0.125	1	7	0.3333	4	8	0.6667	2	1	0.3333	3	6	0.3333	2	4	0.1429	2	12	0.2	1	4	0.0833	1	11	0.2222	2	7	0.3333	2	4	0.305483	0.20435	0.101133
chr15:152584800:152585434:TWIST2	9	+	CGC	0.4667	7	8	0.1765	3	14	0.1818	2	9	0.4211	8	11	0.4444	4	5	0.2857	4	10	0.5556	5	4	0.381	8	13	0.4118	7	10	0.2353	4	13	0.3125	5	11	0.5	4	4	0.395467	0.333267	0.0622
chr15:152584800:152585434:TWIST2	25	+	CGA	0.2	5	20	0.0323	1	30	0.1739	4	19	0.2069	6	23	0.3333	7	14	0.4348	10	13	0.5263	10	9	0.3667	11	19	0.2812	9	23	0.2609	6	17	0.2593	7	20	0.2143	3	11	0.295667	0.25265	0.0430167
chr15:152584800:152585434:TWIST2	37	+	CGC	0.3462	9	17	0.1944	7	29	0.3077	8	18	0.3714	13	22	0.3182	7	15	0.4615	12	14	0.4286	9	12	0.4	14	21	0.3611	13	23	0.2609	6	17	0.3333	10	20	0.4118	7	10	0.349183	0.35	-0.000816667
chr15:152584800:152585434:TWIST2	57	+	CGC	0.3684	14	24	0.0667	3	42	0.3514	13	24	0.35	14	26	0.2424	8	25	0.3636	12	21	0.52	13	12	0.2683	11	30	0.4	18	27	0.3529	12	22	0.25	10	30	0.4815	13	14	0.355367	0.313833	0.0415333
chr15:152584800:152585434:TWIST2	63	+	CGA	0.381	16	26	0.037	2	52	0.2857	12	30	0.2045	9	35	0.3333	12	24	0.2105	8	30	0.3333	9	18	0.2609	12	34	0.2857	16	40	0.3	12	28	0.1591	7	37	0.3333	10	20	0.29635	0.224367	0.0719833
chr15:152584800:152585434:TWIST2	80	+	CGT	0.3377	26	51	0.1169	9	68	0.2609	18	51	0.3103	18	40	0.2203	13	46	0.3333	22	44	0.3902	16	25	0.3016	19	44	0.2464	17	52	0.2931	17	41	0.2131	13	48	0.3095	13	29	0.2781	0.27745	0.00065
chr15:152584800:152585434:TWIST2	92	+	CGG	0.3462	36	68	0.1584	16	85	0.34	34	66	0.3684	28	48	0.3441	32	61	0.4301	40	53	0.5	24	24	0.3875	31	49	0.4111	37	53	0.3333	23	46	0.378	31	51	0.3036	17	39	0.386567	0.330217	0.05635
chr15:152584800:152585434:TWIST2	97	+	CGG	0.2368	27	87	0.1579	18	96	0.181	21	95	0.2184	19	68	0.2593	28	80	0.2925	31	75	0.38	19	31	0.2706	23	62	0.2766	26	68	0.2338	18	59	0.2796	26	67	0.2381	15	48	0.268883	0.235217	0.0336667
chr15:152584800:152585434:TWIST2	108	+	CGC	0.378	48	79	0.3033	37	85	0.4094	52	75	0.427	38	51	0.3826	44	71	0.4737	54	60	0.537	29	25	0.4368	38	49	0.5222	47	43	0.4	32	48	0.4176	38	53	0.3188	22	47	0.441133	0.393267	0.0478667
chr15:152584800:152585434:TWIST2	115	+	CGC	0.25	32	96	0.2403	31	98	0.3438	44	84	0.3918	38	59	0.319	37	79	0.3333	42	84	0.4464	25	31	0.3861	39	62	0.3587	33	59	0.2976	25	59	0.3723	35	59	0.3012	25	58	0.348367	0.32505	0.0233167
chr15:152584800:152585434:TWIST2	121	+	CGG	0.1338	19	123	0.0833	11	121	0.1385	18	112	0.1538	16	88	0.0976	12	111	0.218	29	104	0.1455	8	47	0.1682	18	89	0.2245	22	76	0.1413	13	79	0.24	24	76	0.1579	15	80	0.163317	0.15375	0.00956667
chr15:152584800:152585434:TWIST2	133	+	CGA	0.2013	31	123	0.1351	20	128	0.1895	29	124	0.1667	21	105	0.2109	31	116	0.25	39	117	0.2537	17	50	0.1639	20	102	0.2929	29	70	0.181	19	86	0.283	30	76	0.2157	22	80	0.23855	0.1854	0.05315
chr15:152584800:152585434:TWIST2	142	+	CGC	0.2189	37	132	0.1491	24	137	0.1329	21	137	0.203	27	106	0.1707	28	136	0.2532	40	118	0.2535	18	53	0.2143	27	99	0.2788	29	75	0.1858	21	92	0.2432	27	84	0.2273	25	85	0.216333	0.20545	0.0108833
chr15:152584800:152585434:TWIST2	144	+	CGG	0.2695	45	122	0.1235	20	142	0.2308	36	120	0.1567	21	113	0.1585	26	138	0.2342	37	121	0.2254	16	55	0.2093	27	102	0.3039	31	71	0.1652	19	96	0.2301	26	87	0.2143	24	88	0.236367	0.183867	0.0525
chr15:152584800:152585434:TWIST2	149	+	CGG	0.1677	28	139	0.1006	16	143	0.1772	28	130	0.1618	22	114	0.1386	23	143	0.1697	28	137	0.1857	13	57	0.1742	23	109	0.1275	13	89	0.1491	17	97	0.2241	26	90	0.1966	23	94	0.170133	0.158667	0.0114667
chr15:152584800:152585434:TWIST2	152	+	CGG	0.1768	29	135	0.121	19	138	0.239	38	121	0.1812	25	113	0.1697	28	137	0.2176	37	133	0.2286	16	54	0.2612	35	99	0.2718	28	75	0.1724	20	96	0.1885	23	99	0.2203	26	92	0.2124	0.195617	0.0167833
chr15:152584800:152585434:TWIST2	159	+	CGA	0.1462	25	146	0.0679	11	151	0.0688	11	149	0.1206	17	124	0.0529	9	161	0.1582	28	149	0.1892	14	60	0.1654	22	111	0.2	21	84	0.1111	13	104	0.155	20	109	0.1667	20	100	0.13535	0.13165	0.0037
chr15:152584800:152585434:TWIST2	176	+	CGA	0.1523	23	128	0.1148	21	162	0.0662	10	141	0.1266	20	138	0.0765	13	157	0.1257	22	153	0.1447	11	65	0.1905	28	119	0.2095	22	83	0.125	17	119	0.1407	19	116	0.1439	20	119	0.13165	0.13775	-0.0061
chr15:152584800:152585434:TWIST2	188	+	CGG	0.0736	19	239	0.0474	13	261	0.0515	12	221	0.1	21	189	0.07	18	239	0.0594	17	269	0.113	13	102	0.1271	23	158	0.1733	26	124	0.1186	21	156	0.0687	16	217	0.1	20	180	0.0916833	0.0920833	-0.0004
chr15:152584800:152585434:TWIST2	195	+	CGA	0.0793	18	209	0.0653	16	229	0.0597	12	189	0.0688	13	176	0.0769	17	204	0.0866	22	232	0.0696	8	107	0.1136	20	156	0.1752	24	113	0.0741	12	150	0.0591	13	207	0.0865	16	169	0.0866333	0.0824833	0.00415
chr15:152584800:152585434:TWIST2	225	+	CGC	0.2286	179	604	0.1471	104	603	0.1634	126	645	0.1684	82	405	0.172	130	626	0.1692	133	653	0.2615	74	209	0.1822	84	377	0.2925	105	254	0.2041	89	347	0.1839	114	506	0.185	79	348	0.216983	0.176	0.0409833
chr15:152584800:152585434:TWIST2	237	+	CGC	0.1269	100	688	0.0798	57	657	0.1018	79	697	0.1163	57	433	0.1356	102	650	0.1046	84	719	0.1413	40	243	0.1274	60	411	0.2403	87	275	0.1422	64	386	0.1158	72	550	0.1463	61	356	0.143617	0.119433	0.0241833
chr15:152584800:152585434:TWIST2	239	+	CGG	0.1724	136	653	0.0983	70	642	0.1244	97	683	0.1646	81	411	0.126	95	659	0.1294	104	700	0.1796	51	233	0.1814	86	388	0.2893	105	258	0.1796	81	370	0.1525	95	528	0.1415	59	358	0.174033	0.149133	0.0249
chr15:152584800:152585434:TWIST2	248	+	CGA	0.1559	123	666	0.1	71	639	0.1148	90	694	0.1405	69	422	0.1446	109	645	0.1453	117	688	0.1851	52	229	0.1906	89	378	0.2861	103	257	0.1619	73	378	0.1545	95	520	0.147	61	354	0.1735	0.14755	0.02595
chr15:152584800:152585434:TWIST2	256	+	CGC	0.177	137	637	0.0909	64	640	0.1474	115	665	0.1602	78	409	0.1784	132	608	0.1501	119	674	0.1877	52	225	0.152	71	396	0.2599	92	262	0.1734	77	367	0.149	90	514	0.1732	71	339	0.183233	0.149967	0.0332667
chr15:152584800:152585434:TWIST2	266	+	CGG	0.0692	53	713	0.0355	24	653	0.0505	39	734	0.0362	17	452	0.0639	47	689	0.0734	57	720	0.094	25	241	0.0396	18	437	0.1095	37	301	0.0728	31	395	0.0535	31	548	0.0946	37	354	0.0734333	0.0586833	0.01475
chr15:152584800:152585434:TWIST2	282	+	CGG	0.0513	33	610	0.0464	26	534	0.0439	29	631	0.051	20	372	0.0514	32	590	0.0556	36	611	0.0495	11	211	0.055	21	361	0.0893	25	255	0.0758	27	329	0.0603	28	436	0.0581	18	292	0.0576167	0.0569833	0.000633333
chr15:152584800:152585434:TWIST2	318	+	CGT	0.1	3	27	0.0789	3	35	0.1389	5	31	0.1176	4	30	0.087	2	21	0.1852	5	22	0.0667	1	14	0.1875	9	39	0.0667	1	14	0.1714	6	29	0	0	12	0.0909	1	10	0.07655	0.138583	-0.0620333
chr15:152584800:152585434:TWIST2	348	+	CGG	0.1923	5	21	0.0345	1	28	0.1538	4	22	0.0741	2	25	0.15	3	17	0.2	4	16	0.2667	4	11	0.1667	7	35	0.15	3	17	0.1	3	27	0.1538	2	11	0.1429	1	6	0.177767	0.1197	0.0580667
chr15:152584800:152585434:TWIST2	356	+	CGA	0.1724	5	24	0	0	29	0.1667	5	25	0.12	3	22	0.087	2	21	0.1579	3	16	0.3529	6	11	0.1944	7	29	0.15	3	17	0.3438	11	21	0.1053	2	17	0	0	10	0.172383	0.136017	0.0363667
chr15:152584800:152585434:TWIST2	371	+	CGA	0.0286	1	34	0.0769	3	36	0.1282	5	34	0.037	1	26	0.037	1	26	0.1304	3	20	0.1818	4	18	0.122	5	36	0.08	2	23	0.1875	6	26	0	0	23	0	0	16	0.0759333	0.0923	-0.0163667
chr15:152584800:152585434:TWIST2	385	+	CGC	0.1	4	36	0.0227	1	43	0.093	4	39	0.0645	2	29	0.1111	3	24	0.1	3	27	0.12	3	22	0.0976	4	37	0.0417	1	23	0.2069	6	23	0	0	24	0.1667	3	15	0.0776333	0.109733	-0.0321
chr15:152584800:152585434:TWIST2	387	+	CGC	0.0769	3	36	0.1111	5	40	0.2391	11	35	0.0968	3	28	0.037	1	26	0.0938	3	29	0.25	6	18	0.1795	7	32	0.4583	11	13	0.1852	5	22	0.0833	2	22	0.05	1	19	0.190767	0.1194	0.0713667
chr15:152584800:152585434:TWIST2	391	+	CGC	0.0769	3	36	0.0625	3	45	0.1818	8	36	0.0645	2	29	0.0345	1	28	0.0938	3	29	0.2609	6	17	0.2	8	32	0.4167	10	14	0.3571	10	18	0.12	3	22	0.1364	3	19	0.1818	0.152383	0.0294167
chr15:152584800:152585434:TWIST2	393	+	CGC	0.15	6	34	0.0208	1	47	0.25	11	33	0.0667	2	28	0.1786	5	23	0.1562	5	27	0.2609	6	17	0.2683	11	30	0.5	13	13	0.3929	11	17	0.1481	4	23	0.12	3	22	0.247933	0.170817	0.0771167
chr15:152584800:152585434:TWIST2	397	+	CGG	0.1538	6	33	0.0638	3	44	0.234	11	36	0.0714	2	26	0.1034	3	26	0.0938	3	29	0.1818	4	18	0.1591	7	37	0.3846	10	16	0.3214	9	19	0.1667	5	25	0.125	3	21	0.20405	0.139083	0.0649667
chr15:152584800:152585434:TWIST2	400	+	CGT	0.025	1	39	0.087	4	42	0.1915	9	38	0	0	27	0.069	2	27	0.0882	3	31	0.2174	5	18	0.2444	11	34	0.3077	8	18	0.375	9	15	0.2069	6	23	0.04	1	24	0.169583	0.1391	0.0304833
chr15:152584800:152585434:TWIST2	411	+	CGC	0.1739	8	38	0	0	41	0.2553	12	35	0	0	25	0.0968	3	28	0.1471	5	29	0.3636	8	14	0.2895	11	27	0.3929	11	17	0.2857	8	20	0.1471	5	29	0.0741	2	25	0.238267	0.132733	0.105533
chr15:152584800:152585434:TWIST2	413	+	CGG	0.1591	7	37	0.025	1	39	0.0851	4	43	0	0	25	0.0645	2	29	0.1471	5	29	0	0	22	0.1538	6	33	0.3103	9	20	0.1923	5	21	0.2059	7	27	0.0741	2	25	0.137483	0.0987167	0.0387667
chr15:152584800:152585434:TWIST2	419	+	CGG	0.0426	2	45	0	0	45	0.2708	13	35	0	0	25	0	0	30	0.1471	5	29	0.0417	1	23	0.2432	9	28	0.1667	5	25	0.1154	3	23	0.1667	6	30	0.08	2	23	0.11475	0.0976167	0.0171333
chr15:152584800:152585434:TWIST2	428	+	CGG	0.0392	2	49	0	0	48	0.2881	17	42	0.04	1	24	0	0	29	0.0588	2	32	0.0952	2	19	0	0	30	0.1923	5	21	0	0	26	0.0263	1	37	0.08	2	23	0.10685	0.0298	0.07705
chr15:152584800:152585434:TWIST2	434	+	CGC	0.2	10	40	0.1042	5	43	0.3846	25	40	0.0417	1	23	0.037	1	26	0.2368	9	29	0.15	3	17	0.2069	6	23	0.2917	7	17	0.1923	5	21	0.2857	12	30	0.0833	2	22	0.224833	0.1442	0.0806333
chr15:152584800:152585434:TWIST2	438	+	CGC	0.08	4	46	0.0426	2	45	0.2344	15	49	0	0	23	0	0	27	0	0	39	0	0	17	0.1379	4	25	0.1364	3	19	0.1852	5	22	0.0513	2	37	0	0	25	0.0836833	0.06095	0.0227333
chr15:152584800:152585434:TWIST2	447	+	CGG	0.1633	8	41	0	0	46	0.3881	26	41	0	0	19	0.1429	4	24	0.0882	3	31	0.0526	1	18	0.2222	6	21	0.32	8	17	0.1852	5	22	0.1136	5	39	0.16	4	21	0.19675	0.109267	0.0874833
chr15:152584800:152585434:TWIST2	454	+	CGC	0.1702	8	39	0.1111	5	40	0.4	28	42	0	0	18	0.1935	6	25	0.0345	1	28	0.1176	2	15	0.1379	4	25	0.3846	10	16	0.2593	7	20	0.2683	11	30	0.25	7	21	0.2557	0.132133	0.123567
chr15:152584800:152585434:TWIST2	456	+	CGC	0.1304	6	40	0.1064	5	42	0.4179	28	39	0.0556	1	17	0.1562	5	27	0.069	2	27	0.1333	2	13	0.1786	5	23	0.5	13	13	0.3462	9	17	0.1707	7	34	0.1786	5	23	0.251417	0.155733	0.0956833
chr15:152584800:152585434:TWIST2	465	+	CGC	0.2439	10	31	0.0217	1	45	0.4444	28	35	0.0833	2	22	0.1875	6	26	0.0385	1	25	0.3889	7	11	0.2069	6	23	0.2963	8	19	0.2258	7	24	0.0526	2	36	0.1379	4	25	0.268933	0.119017	0.149917
chr15:152584800:152585434:TWIST2	468	+	CGT	0.119	5	37	0	0	42	0.3333	21	42	0	0	25	0	0	34	0	0	26	0.0556	1	17	0.0645	2	29	0.2414	7	22	0.2188	7	25	0.0976	4	37	0.1071	3	25	0.14115	0.0650667	0.0760833
chr15:152584800:152585434:TWIST2	472	+	CGC	0.2143	9	33	0.175	7	33	0.3906	25	39	0.0833	2	22	0.2903	9	22	0.04	1	24	0	0	17	0.1389	5	31	0.4839	15	16	0.2258	7	24	0.1951	8	33	0.1786	5	23	0.262367	0.140267	0.1221
chr15:152584800:152585434:TWIST2	485	+	CGG	0.0488	2	39	0	0	35	0.2295	14	47	0.04	1	24	0.1471	5	29	0	0	24	0	0	19	0.0541	2	35	0.2857	8	20	0.0606	2	31	0.175	7	33	0.04	1	24	0.147683	0.03245	0.115233
chr15:152584800:152585434:TWIST2	493	+	CGC	0	0	44	0.0294	1	33	0.1552	9	49	0.037	1	26	0.1818	6	27	0.0909	2	20	0	0	18	0	0	32	0.0357	1	27	0	0	33	0.2222	8	28	0.087	2	21	0.09915	0.0407167	0.0584333
chr15:152584800:152585434:TWIST2	495	+	CGG	0	0	45	0	0	33	0.1667	9	45	0.0385	1	25	0.0303	1	32	0	0	21	0.1111	2	16	0.0625	2	30	0.1071	3	25	0.0606	2	31	0.2222	8	28	0.087	2	21	0.106233	0.0414333	0.0648
chr15:152584800:152585434:TWIST2	506	+	CGC	0.1429	6	36	0	0	35	0.2241	13	45	0	0	31	0.1429	5	30	0.0417	1	23	0.1333	2	13	0.0811	3	34	0.1765	6	28	0.2308	9	30	0	0	35	0.0714	2	26	0.136617	0.0708333	0.0657833
chr15:152584800:152585434:TWIST2	518	+	CGC	0	0	52	0	0	40	0.1739	12	57	0.025	1	39	0.1	4	36	0	0	40	0.1	2	18	0.1277	6	41	0.1633	8	41	0.0962	5	47	0.027	1	36	0	0	37	0.0940333	0.0414833	0.05255
chr15:152584800:152585434:TWIST2	520	+	CGC	0.06	3	47	0	0	39	0.1622	12	62	0.0732	3	38	0.0952	4	38	0.0238	1	41	0	0	22	0	0	48	0.1731	9	43	0.0769	4	48	0.1053	4	34	0	0	38	0.0993	0.0289833	0.0703167
chr15:152584800:152585434:TWIST2	523	+	CGC	0.0417	2	46	0.0244	1	40	0.2436	19	59	0.0476	2	40	0.0732	3	38	0.0426	2	45	0.1154	3	23	0.098	5	46	0.2203	13	46	0.0862	5	53	0	0	39	0.1951	8	33	0.1157	0.0823167	0.0333833
chr15:152584800:152585434:TWIST2	525	+	CGC	0.0638	3	44	0	0	42	0.2025	16	63	0.0638	3	44	0.05	2	38	0.08	4	46	0.037	1	26	0.0556	3	51	0.25	15	45	0.0968	6	56	0.075	3	37	0.2273	10	34	0.11305	0.08725	0.0258
chr15:152584800:152585434:TWIST2	535	+	CGC	0.1176	6	45	0	0	45	0.325	26	54	0.0566	3	50	0.0652	3	43	0.0351	2	55	0.1515	5	28	0.2063	13	50	0.1622	12	62	0.1053	8	68	0.05	2	38	0.1667	8	40	0.14525	0.095	0.05025
chr15:152584800:152585434:TWIST2	542	+	CGT	0.0357	2	54	0	0	47	0.3735	31	52	0.1	6	54	0.0833	4	44	0.0484	3	59	0.1795	7	32	0.0676	5	69	0.1875	15	65	0.1111	9	72	0.1	4	36	0.0213	1	46	0.159917	0.0580667	0.10185
chr15:152584800:152585434:TWIST2	548	+	CGG	0.0179	1	55	0.0417	2	46	0.1548	13	71	0	0	60	0.0222	1	44	0.0156	1	63	0	0	40	0.0385	3	75	0	0	80	0.0361	3	80	0.0811	3	34	0.0204	1	48	0.046	0.0253833	0.0206167
chr15:152584800:152585434:TWIST2	551	+	CGG	0.1538	8	44	0.0638	3	44	0.4217	35	48	0.1379	8	50	0.0455	2	42	0.0492	3	58	0.2	8	32	0.0875	7	73	0.1375	11	69	0.1605	13	68	0.027	1	36	0.1136	5	39	0.16425	0.102083	0.0621667
chr15:152584800:152585434:TWIST2	557	+	CGC	0.02	1	49	0	0	43	0.2048	17	66	0	0	55	0	0	42	0.0667	4	56	0.025	1	39	0.0667	5	70	0.026	2	75	0.0513	4	74	0.0556	2	34	0	0	40	0.0552333	0.0307833	0.02445
chr15:152584800:152585434:TWIST2	559	+	CGA	0	0	49	0.0488	2	39	0.175	14	66	0.0377	2	51	0.0238	1	41	0	0	60	0.0263	1	37	0.1067	8	67	0.0658	5	71	0.0267	2	73	0.0286	1	34	0.0244	1	40	0.05325	0.0407167	0.0125333
chr15:152584800:152585434:TWIST2	575	+	CGC	0.0698	3	40	0.1026	4	35	0.2763	21	55	0.1277	6	41	0.0541	2	35	0.0714	4	52	0.0606	2	31	0.2154	14	51	0.1127	8	63	0.169	12	59	0.0606	2	31	0.1053	4	34	0.105683	0.1319	-0.0262167
chr15:152584800:152585434:TWIST2	578	+	CGA	0.0465	2	41	0	0	38	0.2237	17	59	0.0435	2	44	0.0811	3	34	0	0	56	0.0303	1	32	0	0	64	0.1268	9	62	0.0423	3	68	0.0303	1	32	0.0526	2	36	0.0897833	0.0230667	0.0667167
chr15:152584800:152585434:TWIST2	591	+	CGG	0.1111	4	32	0.0294	1	33	0.411	30	43	0.1304	6	40	0.0882	3	31	0	0	52	0.25	8	24	0.1311	8	53	0.2206	15	53	0.1406	9	55	0	0	32	0.1081	4	33	0.18015	0.0899333	0.0902167
chr15:152584800:152585434:TWIST2	597	+	CGC	0.0571	2	33	0.0303	1	32	0.2055	15	58	0.0435	2	44	0.1212	4	29	0	0	50	0	0	30	0.0167	1	59	0.0606	4	62	0.0952	6	57	0.0333	1	29	0.0571	2	33	0.0796167	0.0404667	0.03915
chr15:152584800:152585434:TWIST2	599	+	CGG	0.0294	1	33	0.0303	1	32	0.2603	19	54	0	0	46	0	0	33	0	0	50	0.1	3	27	0.0667	4	56	0.1515	10	56	0.0159	1	62	0.0667	2	28	0.0588	2	32	0.101317	0.0286167	0.0727
chr15:152584800:152585434:TWIST2	607	+	CGG	0.1724	5	24	0	0	31	0.3226	20	42	0.2308	9	30	0.0357	1	27	0	0	43	0.1786	5	23	0.1923	10	42	0.25	14	42	0.0727	4	51	0.04	1	24	0.129	4	27	0.16655	0.104133	0.0624167
chr15:152584800:152585434:TWIST2	611	+	CGC	0.2174	5	18	0.037	1	26	0.4107	23	33	0.1	3	27	0.0385	1	25	0.0526	2	36	0.125	3	21	0.22	11	39	0.28	14	36	0.1346	7	45	0.2	4	16	0.125	3	21	0.211933	0.111533	0.1004
chr15:152584800:152585434:TWIST2	622	+	CGC	0.1176	2	15	0.0588	1	16	0.2647	9	25	0.25	5	15	0.15	3	17	0.0909	2	20	0.1875	3	13	0.1389	5	31	0.25	8	24	0.0857	3	32	0.3333	5	10	0.0714	1	13	0.217183	0.11595	0.101233
chr15:152584800:152585434:TWIST2	627	+	CGG	0.1538	2	11	0.0769	1	12	0.15	3	17	0.1429	2	12	0.0588	1	16	0	0	13	0.2143	3	11	0	0	27	0.037	1	26	0.0417	1	23	0	0	10	0.1	1	9	0.102317	0.06025	0.0420667
chr15:152584800:152585434:TWIST2	630	+	CGC	0.0833	1	11	0	0	13	0.2941	5	12	0	0	11	0.0833	1	11	0.25	3	9	0.1818	2	9	0	0	24	0.125	2	14	0	0	18	0.1429	1	6	0.1429	1	6	0.151733	0.0654833	0.08625
chrX:142289827:142290693:IRAK1	5	+	CGC	0	0	2	0.6667	2	1	0	0	5	0	0	2	0	0	3	0	0	1	0.5	1	1	1	1	0	0.5	2	2	0	0	3	0.5	1	1	0	0	1	0.25	0.277783	-0.0277833
chrX:142289827:142290693:IRAK1	7	+	CGG	0	0	3	1	3	0	0	0	5	0.5	1	1	0	0	3	0.3333	1	2	0.3333	1	2	1	1	0	0.5	2	2	0.5	2	2	0.3333	1	2	0	0	2	0.194433	0.55555	-0.361117
chrX:142289827:142290693:IRAK1	24	+	CGT	0.4	2	3	0.2	1	4	0	0	9	0.25	1	3	0	0	5	0.3333	2	4	0.4	2	3	0	0	1	0.4444	4	5	0.5	2	2	0.4	2	3	0.3333	1	2	0.274067	0.269433	0.00463333
chrX:142289827:142290693:IRAK1	34	+	CGC	0.5	3	3	0	0	7	0.3	3	7	0.1667	1	5	0	0	5	0.375	3	5	0.4	2	3	0.75	3	1	0.3	3	7	0.4	2	3	0.5714	4	3	0	0	5	0.345233	0.28195	0.0632833
chrX:142289827:142290693:IRAK1	38	+	CGA	0.5	3	3	0.1429	1	6	0.4	4	6	0.1667	1	5	0	0	5	0.5	4	4	0.4	2	3	0.8	4	1	0.5	5	5	0.2	1	4	0.4286	3	4	0.4	2	3	0.371433	0.368267	0.00316667
chrX:142289827:142290693:IRAK1	44	+	CGG	0.4286	3	4	0.2857	2	5	0.4	4	6	0.1667	1	5	0	0	5	0.375	3	5	0.4	2	3	0.8333	5	1	0.6	6	4	0.5714	4	3	0.4286	3	4	0.2	1	4	0.3762	0.40535	-0.02915
chrX:142289827:142290693:IRAK1	50	+	CGC	0	0	7	0.2857	2	5	0.4	4	6	0.1667	1	5	0	0	5	0.375	3	5	0.2	1	4	0.3333	3	6	0.2	2	8	0.5714	4	3	0.75	6	2	0.2	1	4	0.258333	0.322017	-0.0636833
chrX:142289827:142290693:IRAK1	52	+	CGG	0.4286	3	4	0.1429	1	6	0.4	4	6	0.1667	1	5	0	0	5	0.375	3	5	0.6	3	2	0.6667	6	3	0.6	6	4	0.5714	4	3	0.625	5	3	0.4	2	3	0.442267	0.387117	0.05515
chrX:142289827:142290693:IRAK1	56	+	CGT	0.4286	3	4	0.4286	3	4	0.4	4	6	0.2857	2	5	0	0	5	0.375	3	5	0.4	2	3	0.5556	5	4	0.6	6	4	0.5714	4	3	0.5	4	4	0.4	2	3	0.3881	0.43605	-0.04795
chrX:142289827:142290693:IRAK1	61	+	CGG	0.4286	3	4	0.2857	2	5	0.4	4	6	0.1429	1	6	0	0	6	0.5	4	4	0.4	2	3	0.7	7	3	0.6	6	4	0.5714	4	3	0.75	6	2	0.4	2	3	0.429767	0.433333	-0.00356667
chrX:142289827:142290693:IRAK1	72	+	CGG	0.4286	3	4	0.2857	2	5	0.4	4	6	0.1429	1	6	0	0	7	0.5	5	5	0.4	2	3	0.7273	8	3	0.5455	6	5	0.5	4	4	0.8	8	2	0.2857	2	5	0.429017	0.406933	0.0220833
chrX:142289827:142290693:IRAK1	83	+	CGC	0.1429	1	6	0	0	7	0.2	2	8	0.2222	2	7	0	0	8	0.4615	6	7	0.4286	3	4	0.3636	4	7	0.5	6	6	0.4444	4	5	0.3	3	7	0.2222	2	7	0.261917	0.28565	-0.0237333
chrX:142289827:142290693:IRAK1	90	+	CGT	0.4286	3	4	0.2857	2	5	0.3	3	7	0.3333	3	6	0	0	8	0.5385	7	6	0.5	4	4	0.7273	8	3	0.5	6	6	0.5	5	5	0.7273	8	3	0.2222	2	7	0.409317	0.4345	-0.0251833
chrX:142289827:142290693:IRAK1	94	+	CGC	0.5	3	3	0.1429	1	6	0.375	3	5	0.2222	2	7	0	0	8	0.3846	5	8	0.5	4	4	0.5	6	6	0.3	3	7	0.5455	6	5	0.5	5	5	0.3333	3	6	0.3625	0.35475	0.00775
chrX:142289827:142290693:IRAK1	101	+	CGG	0.5	3	3	0	0	6	0.5	3	3	0.4	4	6	0.1667	1	5	0.6667	8	4	0.6	3	2	0.75	9	3	0.5	5	5	0.5556	5	4	0.9091	10	1	0.125	1	7	0.5293	0.416217	0.113083
chrX:142289827:142290693:IRAK1	106	+	CGC	0	0	5	0.1667	1	5	0.3333	2	4	0.375	3	5	0	0	5	0.5833	7	5	0.5	3	3	0.3636	4	7	0.3333	3	6	0.5714	4	3	0.1667	2	10	0.125	1	7	0.222217	0.364167	-0.14195
chrX:142289827:142290693:IRAK1	110	+	CGC	0.4	2	3	0.1429	1	6	0.5	3	3	0.4444	4	5	0	0	5	0.6	6	4	0.5	2	2	0.6667	8	4	0.3077	4	9	0.5714	4	3	0.9	9	1	0.375	3	5	0.434617	0.466733	-0.0321167
chrX:142289827:142290693:IRAK1	125	+	CGG	0	0	3	0.3333	1	2	0.4286	3	4	0.3333	2	4	0.2	1	4	0.125	1	7	0.5	2	2	0.5	6	6	0.4444	4	5	0.2857	2	5	0.8333	10	2	0.3333	3	6	0.40105	0.318433	0.0826167
chrX:142289827:142290693:IRAK1	134	+	CGC	0	0	1	0.3333	1	2	0.0909	1	10	0.4444	4	5	0	0	5	0	0	7	0.5	2	2	0.4444	4	5	0.1111	1	8	0.3333	2	4	0.6	6	4	0.375	3	5	0.217	0.321733	-0.104733
chrX:142289827:142290693:IRAK1	136	+	CGC	0	0	1	0.25	1	3	0.3077	4	9	0.2727	3	8	0.2	1	4	0.2857	2	5	0.2	1	4	0.25	2	6	0.2222	2	7	0.6667	4	2	0.4	4	6	0.2222	2	7	0.22165	0.32455	-0.1029
chrX:142289827:142290693:IRAK1	140	+	CGA	0	0	2	0.2857	2	5	0.4615	6	7	0.5	6	6	0.2	1	4	0.5714	4	3	0.5	3	3	0.5	5	5	0.5	5	5	0.6667	4	2	0.8	8	2	0.6667	6	3	0.41025	0.53175	-0.1215
chrX:142289827:142290693:IRAK1	149	+	CGG	0	0	5	0.2857	2	5	0.2308	3	10	0.25	3	9	0.25	1	3	0.2857	2	5	0.5	3	3	0.3	3	7	0.2	2	8	0.5	2	2	0.1	1	9	0.2222	2	7	0.213467	0.307267	-0.0938
chrX:142289827:142290693:IRAK1	155	+	CGG	0	0	5	0.2857	2	5	0.2	3	12	0.0833	1	11	0	0	4	0.1429	1	6	0	0	6	0.4	4	6	0.1	1	9	0.5	2	2	0.2	2	8	0.4	4	6	0.0833333	0.301983	-0.21865
chrX:142289827:142290693:IRAK1	160	+	CGG	0.5	3	3	0.4286	3	4	0.3125	5	11	0.1667	2	10	0	0	4	0	0	5	0.1667	1	5	0.25	3	9	0.2727	3	8	0.5	2	2	0.3	3	7	0.0909	1	10	0.25865	0.239367	0.0192833
chrX:142289827:142290693:IRAK1	167	+	CGT	0	0	6	0.25	2	6	0.125	2	14	0.25	3	9	0	0	4	0	0	4	0.2857	2	5	0.2727	3	8	0	0	11	0.4	2	3	0.5556	5	4	0.4	4	6	0.16105	0.262117	-0.101067
chrX:142289827:142290693:IRAK1	180	+	CGC	0.3333	2	4	0.2	2	8	0.4118	7	10	0	0	13	0	0	5	0	0	2	0.4	2	3	0.1818	2	9	0.6667	6	3	0	0	4	0.25	2	6	0.3333	3	6	0.343633	0.119183	0.22445
chrX:142289827:142290693:IRAK1	183	+	CGG	0.5714	4	3	0.6	6	4	0.4118	7	10	0.3846	5	8	0.8	4	1	0	0	2	0.6	3	2	0.3333	4	8	0.6667	6	3	0.3333	1	2	0.875	7	1	0.875	7	1	0.65415	0.421033	0.233117
chrX:142289827:142290693:IRAK1	191	+	CGC	0.4444	4	5	0.5	5	5	0.2632	5	14	0.3077	4	9	0.6	3	2	0	0	5	0.5	2	2	0.25	3	9	0.4	4	6	0.5	1	1	0.375	3	5	0.4286	3	4	0.430433	0.33105	0.0993833
chrX:142289827:142290693:IRAK1	193	+	CGC	0.4444	4	5	0.2	2	8	0.3158	6	13	0.0769	1	12	0.5	2	2	0.2	1	4	0.5	2	2	0.1818	2	9	0.1	1	9	0	0	2	0	0	8	0.2857	2	5	0.310033	0.1574	0.152633
chrX:142289827:142290693:IRAK1	195	+	CGC	0.3333	3	6	0	0	9	0.1579	3	16	0.1538	2	11	0	0	4	0.6	3	2	0	0	4	0.0909	1	10	0.125	1	7	0	0	1	0.25	2	6	0.4286	3	4	0.144367	0.212217	-0.06785
chrX:142289827:142290693:IRAK1	202	+	CGC	0.2222	2	7	0.2	2	8	0.1429	3	18	0.3	3	7	0.5	2	2	0.4	2	3	0.6	3	2	0	0	11	0.2857	2	5	0	0	1	0.2857	2	5	0.4444	4	5	0.339417	0.224067	0.11535
chrX:142289827:142290693:IRAK1	207	+	CGC	0.3333	3	6	0.2	2	8	0.3	6	14	0	0	10	0	0	3	0.2	1	4	0	0	4	0.3	3	7	0.1429	1	6	0	0	1	0.4	2	3	0.4	4	6	0.196033	0.183333	0.0127
chrX:142289827:142290693:IRAK1	212	+	CGC	0.25	2	6	0.3	3	7	0.4	8	12	0.4444	4	5	0	0	3	0.75	3	1	0	0	5	0.2	2	8	0.1667	1	5	0	0	2	0.25	1	3	0.6	6	4	0.177783	0.3824	-0.204617
chrX:142289827:142290693:IRAK1	218	+	CGC	0.625	5	3	0.4	4	6	0.5	9	9	0.1111	1	8	0.6667	2	1	0.6667	4	2	0	0	5	0.0833	1	11	0	0	6	0	0	3	0.25	1	3	0.2	2	8	0.340283	0.243517	0.0967667
chrX:142289827:142290693:IRAK1	221	+	CGG	0.2857	2	5	0.6	6	4	0.5625	9	7	0.625	5	3	0	0	3	0.3333	2	4	0.2	1	4	0.3636	4	7	0.3333	2	4	0	0	4	0	0	3	0.7778	7	2	0.23025	0.44995	-0.2197
chrX:142289827:142290693:IRAK1	226	+	CGC	0.125	1	7	0.2222	2	7	0.2667	4	11	0.125	1	7	1	3	0	0.5	3	3	0.2	1	4	0.1	1	9	0.1429	1	6	0.25	1	3	0	0	3	0	0	9	0.2891	0.199533	0.0895667
chrX:142289827:142290693:IRAK1	229	+	CGC	0.3333	3	6	0.6667	6	3	0.2143	3	11	0.1429	1	6	0.6667	2	1	0.1667	1	5	0	0	5	0.1429	1	6	0.3333	2	4	0.25	1	3	0	0	3	0.375	3	5	0.257933	0.2907	-0.0327667
chrX:142289827:142290693:IRAK1	239	+	CGA	0.1111	1	8	0.4286	3	4	0.5833	7	5	0.4	2	3	0.6667	2	1	1	5	0	0.3333	1	2	0.375	3	5	0.4	2	3	0.25	1	3	0	0	3	0.375	3	5	0.349067	0.471433	-0.122367
chrX:142289827:142290693:IRAK1	254	+	CGG	0.5	5	5	0.5714	4	3	0.6	6	4	0.1667	1	5	0.5	1	1	1	6	0	0.3333	1	2	0.6	6	4	0.3333	2	4	0.4	2	3	0	0	2	0.5	4	4	0.377767	0.539683	-0.161917
chrX:142289827:142290693:IRAK1	257	+	CGG	0.4	4	6	0.2857	2	5	0.6	6	4	0	0	6	0.5	1	1	0.3333	2	4	0	0	2	0.1111	1	8	0.1667	1	5	0.2	1	4	0	0	2	0.25	2	6	0.277783	0.196683	0.0811
chrX:142289827:142290693:IRAK1	269	+	CGT	0	0	10	0.1429	1	6	0.6667	4	2	0	0	6	0	0	1	0.5	3	3	0	0	1	0.125	1	7	0	0	6	0.75	3	1	0	0	2	0	0	6	0.111117	0.252983	-0.141867
chrX:142289827:142290693:IRAK1	289	+	CGG	0.4286	3	4	0.4	2	3	0.6667	6	3	0.1667	1	5	0.5	1	1	0	0	3	0	0	1	0.875	7	1	0.4286	3	4	0.5	2	2	0	0	1	0.1667	1	5	0.337317	0.3514	-0.0140833
chrX:142289827:142290693:IRAK1	306	+	CGG	0.375	3	5	0.25	1	3	0.5556	5	4	0.1429	1	6	0	0	2	0	0	2	0	0	1	0.8889	8	1	0.5	3	3	0.25	1	3	0	0	1	0.3333	1	2	0.238433	0.31085	-0.0724167
chrX:142289827:142290693:IRAK1	344	+	CGG	0.4286	3	4	0.1667	1	5	0.5556	5	4	0.5556	5	4	0	0	3	0	0	4	0	0	1	0.2857	2	5	0.4	2	3	1	2	0	0.3333	3	6	0	0	1	0.28625	0.334667	-0.0484167
chrX:142289827:142290693:IRAK1	354	+	CGG	0.4286	3	4	0.4286	3	4	0.5556	5	4	0.6154	8	5	0.3333	1	2	0.6667	2	1	1	2	0	0.7143	5	2	0.7273	8	3	0.6667	2	1	0.6364	7	4	0.75	3	1	0.613533	0.640283	-0.02675
chrX:142289827:142290693:IRAK1	368	+	CGG	0.1111	1	8	0.3333	3	6	0.375	3	5	0.6923	9	4	0.4	2	3	0.5556	5	4	0.8	4	1	0.5	5	5	0.6923	9	4	0.5714	4	3	0.75	12	4	0.5	4	4	0.5214	0.525433	-0.00403333
chrX:142289827:142290693:IRAK1	378	+	CGC	0.5	6	6	0.3529	6	11	0.4	4	6	0.8125	13	3	0.4286	3	4	0.3	3	7	0.6	6	4	0.6	6	4	0.5882	10	7	0.6667	6	3	0.64	16	9	0.4	4	6	0.526133	0.522017	0.00411667
chrX:142289827:142290693:IRAK1	384	+	CGC	0.375	9	15	0.3429	12	23	0.6667	16	8	0.3421	13	25	0.4	4	6	0.3158	6	13	0.7037	19	8	0.7273	16	6	0.4839	15	16	0.4444	8	10	0.5909	26	18	0.4783	11	12	0.5367	0.4418	0.0949
chrX:142289827:142290693:IRAK1	387	+	CGC	0.4483	13	16	0.4286	18	24	0.4643	13	15	0.6078	31	20	0.25	4	12	0.4	8	12	0.4474	17	21	0.6552	19	10	0.4146	17	24	0.8947	17	2	0.7143	35	14	0.48	12	13	0.456483	0.577717	-0.121233
chrX:142289827:142290693:IRAK1	390	+	CGC	0.5143	18	17	0.4545	20	24	0.3889	14	22	0.5893	33	23	0.4	8	12	0.1429	3	18	0.4146	17	24	0.4444	16	20	0.4545	20	24	0.8261	19	4	0.5	28	28	0.44	11	14	0.445383	0.482867	-0.0374833
chrX:142289827:142290693:IRAK1	394	+	CGG	0.7027	26	11	0.5111	23	22	0.7778	28	8	0.661	39	20	0.3636	8	14	0.4583	11	13	0.3409	15	29	0.7805	32	9	0.5227	23	21	0.7826	18	5	0.6094	39	25	0.44	11	14	0.55285	0.605583	-0.0527333
chrX:142289827:142290693:IRAK1	398	+	CGG	0.6444	29	16	0.5833	28	20	0.7	28	12	0.5	32	32	0.1667	4	20	0.4643	13	15	0.5652	26	20	0.6596	31	16	0.5435	25	21	0.7391	17	6	0.6667	44	22	0.4444	12	15	0.54775	0.565117	-0.0173667
chrX:142289827:142290693:IRAK1	408	+	CGC	0.2885	15	37	0.3774	20	33	0.4348	20	26	0.5882	40	28	0.3846	10	16	0.3333	11	22	0.6327	31	18	0.5385	28	24	0.46	23	27	0.6538	17	9	0.6111	44	28	0.3333	10	20	0.468617	0.47075	-0.00213333
chrX:142289827:142290693:IRAK1	410	+	CGG	0.2353	12	39	0.4259	23	31	0.2609	12	34	0.4348	30	39	0.2593	7	20	0.2121	7	26	0.5102	25	24	0.5192	27	25	0.52	26	24	0.5769	15	11	0.3836	28	45	0.4333	13	17	0.36155	0.4337	-0.07215
chrX:142289827:142290693:IRAK1	418	+	CGG	0.6122	30	19	0.5714	32	24	0.8043	37	9	0.7429	52	18	0.4444	12	15	0.6061	20	13	0.6735	33	16	0.7593	41	13	0.6275	32	19	0.7692	20	6	0.7397	54	19	0.5484	17	14	0.650267	0.666217	-0.01595
chrX:142289827:142290693:IRAK1	424	+	CGC	0.5102	25	24	0.3036	17	39	0.4043	19	28	0.3429	24	46	0.2963	8	19	0.3333	11	22	0.6042	29	19	0.6182	34	21	0.4314	22	29	0.7308	19	7	0.5	36	36	0.4194	13	18	0.457733	0.458033	-0.0003
chrX:142289827:142290693:IRAK1	426	+	CGG	0.449	22	27	0.5088	29	28	0.4255	20	27	0.662	47	24	0.2963	8	19	0.4242	14	19	0.6327	31	18	0.6364	35	20	0.58	29	21	0.52	13	12	0.5278	38	34	0.4839	15	16	0.485217	0.539217	-0.054
chrX:142289827:142290693:IRAK1	429	+	CGG	0.6122	30	19	0.386	22	35	0.766	36	11	0.5634	40	31	0.4231	11	15	0.2727	9	24	0.5714	28	21	0.6909	38	17	0.46	23	27	0.36	9	16	0.5694	41	31	0.3871	12	19	0.567017	0.44335	0.123667
chrX:142289827:142290693:IRAK1	433	+	CGC	0.2449	12	37	0.2105	12	45	0.1111	5	40	0.2535	18	53	0.1923	5	21	0.0909	3	30	0.4082	20	29	0.5091	28	27	0.3	15	35	0.32	8	17	0.2361	17	55	0.2667	8	22	0.248767	0.275117	-0.02635
chrX:142289827:142290693:IRAK1	435	+	CGG	0.2653	13	36	0.4912	28	29	0.2889	13	32	0.4225	30	41	0.2692	7	19	0.2188	7	25	0.5918	29	20	0.2909	16	39	0.4	20	30	0.72	18	7	0.4783	33	36	0.3333	10	20	0.38225	0.412783	-0.0305333
chrX:142289827:142290693:IRAK1	442	+	CGG	0.5417	26	22	0.4464	25	31	0.7045	31	13	0.8	56	14	0.4	10	15	0.6207	18	11	0.6875	33	15	0.6415	34	19	0.4898	24	25	0.68	17	8	0.6269	42	25	0.5172	15	14	0.575067	0.617633	-0.0425667
chrX:142289827:142290693:IRAK1	446	+	CGG	0.3696	17	29	0.3519	19	35	0.6591	29	15	0.6522	45	24	0.2	5	20	0.5172	15	14	0.6667	32	16	0.5882	30	21	0.4694	23	26	0.7826	18	5	0.7077	46	19	0.5357	15	13	0.512083	0.5713	-0.0592167
chrX:142289827:142290693:IRAK1	450	+	CGG	0.6522	30	16	0.463	25	29	0.3409	15	29	0.7727	51	15	0.28	7	18	0.5862	17	12	0.6042	29	19	0.4314	22	29	0.4898	24	25	0.5652	13	10	0.5781	37	27	0.5556	15	12	0.490867	0.56235	-0.0714833
chrX:142289827:142290693:IRAK1	456	+	CGC	0.3111	14	31	0.4038	21	31	0.1364	6	38	0.3594	23	41	0.28	7	18	0.3103	9	20	0.1702	8	39	0.32	16	34	0.4	18	27	0.6087	14	9	0.3968	25	38	0.4231	11	15	0.282417	0.404217	-0.1218
chrX:142289827:142290693:IRAK1	458	+	CGG	0.5283	28	25	0.5185	28	26	0.1091	6	49	0.5588	38	30	0.2	7	28	0.3793	11	18	0.4792	23	25	0.48	24	26	0.2857	14	35	0.069	2	27	0.5909	39	27	0.2727	9	24	0.365533	0.379717	-0.0141833
chrX:142289827:142290693:IRAK1	486	+	CGG	0.3596	32	57	0.2759	16	42	0.3833	69	111	0.3084	33	74	0.4385	57	73	0.3953	51	78	0.2245	11	38	0.537	58	50	0.5065	39	38	0.4951	51	52	0.4487	35	43	0.3902	16	25	0.393517	0.400317	-0.0068
chrX:142289827:142290693:IRAK1	492	+	CGT	0.4242	42	57	0.1695	10	49	0.3367	66	130	0.395	47	72	0.3889	56	88	0.3869	53	84	0.3889	21	33	0.4483	52	64	0.3571	30	54	0.4579	49	58	0.2674	23	63	0.4419	19	24	0.360533	0.38325	-0.0227167
chrX:142289827:142290693:IRAK1	496	+	CGA	0.3786	39	64	0.1833	11	49	0.2745	56	148	0.2927	36	87	0.1974	30	122	0.3497	50	93	0.3818	21	34	0.322	38	80	0.4302	37	49	0.3514	39	72	0.1705	15	73	0.2609	12	34	0.3055	0.293333	0.0121667
chrX:142289827:142290693:IRAK1	499	+	CGC	0.3832	41	66	0.1452	9	53	0.2905	61	149	0.3226	40	84	0.2237	34	118	0.2192	32	114	0.3158	18	39	0.2975	36	85	0.3258	29	60	0.5	57	57	0.1818	16	72	0.2041	10	39	0.2868	0.281433	0.00536667
chrX:142289827:142290693:IRAK1	503	+	CGG	0.6055	66	43	0.4308	28	37	0.4673	100	114	0.536	67	58	0.4706	72	81	0.6711	102	50	0.6724	39	19	0.6279	81	48	0.5889	53	37	0.6102	72	46	0.3804	35	57	0.5	26	26	0.53085	0.562667	-0.0318167
chrX:142289827:142290693:IRAK1	506	+	CGG	0.4144	46	65	0.197	13	53	0.3056	66	150	0.4154	54	76	0.3871	60	95	0.5	80	80	0.339	20	39	0.4656	61	70	0.413	38	54	0.377	46	76	0.2828	28	71	0.3962	21	32	0.356983	0.391867	-0.0348833
chrX:142289827:142290693:IRAK1	511	+	CGG	0.3652	42	73	0.3235	22	46	0.3965	90	137	0.406	54	79	0.4286	69	92	0.5266	89	80	0.4918	30	31	0.3704	50	85	0.4421	42	53	0.4516	56	68	0.3431	35	67	0.463	25	29	0.411217	0.423517	-0.0123
chrX:142289827:142290693:IRAK1	520	+	CGG	0.395	47	72	0.2754	19	50	0.3863	90	143	0.3551	49	89	0.3232	53	111	0.3721	64	108	0.4426	27	34	0.4571	64	76	0.3158	30	65	0.4524	57	69	0.3269	34	70	0.3091	17	38	0.364967	0.3702	-0.00523333
chrX:142289827:142290693:IRAK1	527	+	CGG	0.6694	81	40	0.3944	28	43	0.4874	116	122	0.5929	83	57	0.5583	91	72	0.6571	115	60	0.625	40	24	0.5986	85	57	0.6211	59	36	0.5556	70	56	0.6132	65	41	0.6429	36	20	0.595733	0.573583	0.02215
chrX:142289827:142290693:IRAK1	533	+	CGC	0.2479	30	91	0.2763	21	55	0.2336	57	187	0.3121	44	97	0.3273	54	111	0.3611	65	115	0.4921	31	32	0.3586	52	93	0.4783	44	48	0.3359	43	85	0.4057	43	63	0.3333	19	38	0.36415	0.32955	0.0346
chrX:142289827:142290693:IRAK1	536	+	CGC	0.4797	59	64	0.3289	25	51	0.3917	94	146	0.4155	59	83	0.4651	80	92	0.5455	96	80	0.4688	30	34	0.5793	84	61	0.5761	53	39	0.3488	45	84	0.4953	53	54	0.3729	22	37	0.47945	0.431817	0.0476333
chrX:142289827:142290693:IRAK1	544	+	CGC	0.1732	22	105	0.2346	19	62	0.2329	58	191	0.208	26	99	0.2312	40	133	0.3389	61	119	0.4098	25	36	0.4069	59	86	0.4286	39	52	0.3846	50	80	0.2589	29	83	0.2656	17	47	0.2891	0.306433	-0.0173333
chrX:142289827:142290693:IRAK1	548	+	CGC	0.3906	50	78	0.359	28	50	0.3401	84	163	0.381	48	78	0.2882	49	121	0.3934	72	111	0.5167	31	29	0.48	72	78	0.4516	42	51	0.4538	59	71	0.2212	25	88	0.2174	15	54	0.368067	0.380767	-0.0127
chrX:142289827:142290693:IRAK1	551	+	CGC	0.4839	60	64	0.3165	25	54	0.4545	110	132	0.432	54	71	0.4012	67	100	0.5495	100	82	0.569	33	25	0.5638	84	65	0.5	45	45	0.5645	70	54	0.4071	46	67	0.4062	26	38	0.469283	0.472083	-0.0028
chrX:142289827:142290693:IRAK1	557	+	CGC	0.4865	54	57	0.3947	30	46	0.2603	63	179	0.322	38	80	0.3481	55	103	0.4293	79	105	0.4211	24	33	0.5315	76	67	0.5125	41	39	0.4576	54	64	0.4245	45	61	0.4	22	33	0.408833	0.422517	-0.0136833
chrX:142289827:142290693:IRAK1	560	+	CGC	0.35	28	52	0.193	11	46	0.2541	47	138	0.369	31	53	0.2895	33	81	0.4818	66	71	0.3913	18	28	0.4583	44	52	0.3333	19	38	0.4198	34	47	0.2706	23	62	0.2826	13	33	0.3148	0.367417	-0.0526167
chrX:142289827:142290693:IRAK1	563	+	CGC	0.4699	39	44	0.2034	12	47	0.2011	37	147	0.3218	28	59	0.2566	29	84	0.2786	39	101	0.3182	14	30	0.49	49	51	0.3621	21	37	0.3415	28	54	0.2874	25	62	0.2391	11	35	0.315883	0.3124	0.00348333
chrX:142289827:142290693:IRAK1	566	+	CGC	0.3293	27	55	0.1639	10	51	0.2935	54	130	0.4432	39	49	0.2124	24	89	0.4071	57	83	0.3659	15	26	0.33	33	67	0.35	21	39	0.494	41	42	0.2529	22	65	0.3261	15	31	0.300667	0.360717	-0.06005
chrX:142289827:142290693:IRAK1	569	+	CGC	0.5132	39	37	0.2833	17	43	0.2781	52	135	0.4167	35	49	0.3028	33	76	0.5683	79	60	0.525	21	19	0.625	60	36	0.4912	28	29	0.5256	41	37	0.314	27	59	0.3913	18	28	0.40405	0.468367	-0.0643167
chrX:142289827:142290693:IRAK1	571	+	CGA	0.2297	17	57	0.069	4	54	0.1223	23	165	0.2892	24	59	0.1048	11	94	0.2536	35	103	0.3158	12	26	0.4286	39	52	0.3273	18	37	0.1806	13	59	0.0824	7	78	0.1087	5	41	0.19705	0.221617	-0.0245667
chrX:142289827:142290693:IRAK1	578	+	CGG	0.403	27	40	0.2456	14	43	0.2929	58	140	0.3467	26	49	0.3592	37	66	0.5635	71	55	0.3514	13	24	0.6625	53	27	0.4255	20	27	0.3889	28	44	0.3902	32	50	0.4375	21	27	0.370367	0.440783	-0.0704167
chrX:142289827:142290693:IRAK1	586	+	CGG	0.4462	29	36	0.2273	10	34	0.2222	46	161	0.4375	28	36	0.25	22	66	0.4273	47	63	0.3824	13	21	0.3913	27	42	0.3415	14	27	0.4394	29	37	0.4805	37	40	0.4043	19	28	0.3538	0.38785	-0.03405
chrX:142289827:142290693:IRAK1	592	+	CGC	0.1091	6	49	0.1628	7	36	0.1089	22	180	0.1569	8	43	0.0658	5	71	0.1471	15	87	0.0333	1	29	0.1515	10	56	0.0571	2	33	0.2063	13	50	0.1449	10	59	0.1333	6	39	0.0865167	0.15965	-0.0731333
chrX:142289827:142290693:IRAK1	595	+	CGC	0.1346	7	45	0.1905	8	34	0.194	39	162	0.4167	20	28	0.2464	17	52	0.4388	43	55	0.4643	13	15	0.4516	28	34	0.2424	8	25	0.377	23	38	0.3382	23	45	0.3902	16	25	0.269983	0.377467	-0.107483
chrX:142289827:142290693:IRAK1	597	+	CGC	0.26	13	37	0.0732	3	38	0.1244	25	176	0.3111	14	31	0.1176	8	60	0.2979	28	66	0.3571	10	18	0.2833	17	43	0.2258	7	24	0.3051	18	41	0.25	17	51	0.25	10	30	0.222483	0.253433	-0.03095
chrX:142289827:142290693:IRAK1	599	+	CGC	0.2292	11	37	0.075	3	37	0.0945	19	182	0.2273	10	34	0.209	14	53	0.2174	20	72	0.1923	5	21	0.2203	13	46	0.2	6	24	0.3333	19	38	0.2794	19	49	0.1795	7	32	0.200733	0.2088	-0.00806667
chrX:142289827:142290693:IRAK1	601	+	CGG	0.3043	14	32	0.075	3	37	0.1716	35	169	0.25	11	33	0.0606	4	62	0.1667	15	75	0.12	3	22	0.2727	15	40	0.1724	5	24	0.3077	16	36	0.197	13	53	0.1892	7	30	0.170983	0.210217	-0.0392333
chrX:142289827:142290693:IRAK1	605	+	CGC	0.2093	9	34	0.0857	3	32	0.2304	47	157	0.3243	12	25	0.2258	14	48	0.4026	31	46	0.3478	8	15	0.449	22	27	0.4643	13	15	0.4255	20	27	0.386	22	35	0.4412	15	19	0.3106	0.354717	-0.0441167
chrX:142289827:142290693:IRAK1	609	+	CGG	0.4146	17	24	0.2	7	28	0.3592	74	132	0.3429	12	23	0.4333	26	34	0.5395	41	35	0.4348	10	13	0.5417	26	22	0.4	10	15	0.4681	22	25	0.4737	27	30	0.5	17	17	0.419267	0.432033	-0.0127667
chrX:142289827:142290693:IRAK1	612	+	CGG	0.2051	8	31	0.0588	2	32	0.1313	26	172	0.2353	8	26	0.0517	3	55	0.2174	15	54	0.3182	7	15	0.3111	14	31	0.2083	5	19	0.3778	17	28	0.2727	15	40	0.2353	8	26	0.197883	0.239283	-0.0414
chrX:142289827:142290693:IRAK1	623	+	CGC	0.2353	8	26	0.0312	1	31	0.2111	42	157	0.3333	10	20	0.1111	6	48	0.3065	19	43	0	0	21	0.2051	8	31	0.125	3	21	0.2727	12	32	0.2453	13	40	0.3438	11	21	0.154633	0.248767	-0.0941333
chrX:142289827:142290693:IRAK1	634	+	CGG	0.2593	7	20	0.16	4	21	0.1406	27	165	0.16	4	21	0.2766	13	34	0.2807	16	41	0.1765	3	14	0.1724	5	24	0.1739	4	19	0.275	11	29	0.18	9	41	0.2917	7	17	0.20115	0.2233	-0.02215
chrX:142289827:142290693:IRAK1	637	+	CGC	0.0741	2	25	0	0	24	0.1852	35	154	0	0	27	0.0488	2	39	0.0517	3	55	0	0	17	0.0385	1	25	0.0455	1	21	0.0732	3	38	0.0816	4	45	0.2727	6	16	0.0725333	0.0726833	-0.00015
chrX:142289827:142290693:IRAK1	639	+	CGC	0.1481	4	23	0.1818	4	18	0.0785	15	176	0.1481	4	23	0.0857	3	32	0.1579	9	48	0.1176	2	15	0.2692	7	19	0.3	6	14	0.1282	5	34	0.1087	5	41	0.2222	4	14	0.139767	0.184567	-0.0448
chrX:142289827:142290693:IRAK1	641	+	CGG	0	0	20	0	0	17	0.0663	12	169	0	0	18	0	0	28	0.0286	1	34	0.0714	1	13	0	0	17	0	0	13	0	0	28	0	0	34	0	0	9	0.02295	0.00476667	0.0181833
chrX:142289827:142290693:IRAK1	655	+	CGG	0.125	4	28	0.1667	4	20	0.0526	9	162	0.303	10	23	0.0938	3	29	0.3269	17	35	0.4091	9	13	0.4375	14	18	0.2188	7	25	0.3111	14	31	0.0526	1	18	0.5	7	7	0.15865	0.340867	-0.182217
chrX:142289827:142290693:IRAK1	676	+	CGG	0.3659	15	26	0.3214	9	19	0.3609	48	85	0.4773	21	23	0.4043	19	28	0.5915	42	29	0.5	17	17	0.4681	22	25	0.2745	14	37	0.4898	24	25	0.4667	14	16	0.5556	15	12	0.395383	0.48395	-0.0885667
chrX:142289827:142290693:IRAK1	682	+	CGG	0.4651	20	23	0.4839	15	16	0.432	54	71	0.6667	32	16	0.5556	30	24	0.6301	46	27	0.7027	26	11	0.5	25	25	0.4706	24	27	0.6481	35	19	0.6452	20	11	0.5714	16	12	0.5452	0.583367	-0.0381667
chrX:142289827:142290693:IRAK1	687	+	CGG	0.3478	16	30	0.3438	11	21	0.3333	38	76	0.5417	26	22	0.4237	25	34	0.4667	35	40	0.5526	21	17	0.4151	22	31	0.3519	19	35	0.4	22	33	0.3871	12	19	0.6786	19	9	0.3994	0.474317	-0.0749167
chrX:142289827:142290693:IRAK1	690	+	CGG	0.4468	21	26	0.3636	12	21	0.4425	50	63	0.551	27	22	0.459	28	33	0.5526	42	34	0.6154	24	15	0.4464	25	31	0.463	25	29	0.7455	41	14	0.6452	20	11	0.6897	20	9	0.511983	0.558133	-0.04615
chrX:142289827:142290693:IRAK1	693	+	CGG	0.5208	25	23	0.3714	13	22	0.4	44	66	0.6122	30	19	0.5484	34	28	0.5897	46	32	0.6923	27	12	0.5965	34	23	0.5556	30	24	0.6429	36	20	0.5806	18	13	0.7931	23	6	0.549617	0.600967	-0.05135
chrX:142289827:142290693:IRAK1	696	+	CGC	0.4286	21	28	0.3611	13	23	0.3853	42	67	0.5102	25	24	0.3871	24	38	0.5125	41	39	0.5	20	20	0.5789	33	24	0.4444	24	30	0.625	35	21	0.4839	15	16	0.7586	22	7	0.438217	0.557717	-0.1195
chrX:142289827:142290693:IRAK1	698	+	CGG	0.34	17	33	0.1111	4	32	0.3426	37	71	0.3265	16	33	0.4032	25	37	0.4405	37	47	0.4	16	24	0.4386	25	32	0.3148	17	37	0.4464	25	31	0.4194	13	18	0.3333	10	20	0.37	0.3494	0.0206
chrX:142289827:142290693:IRAK1	709	+	CGG	0.5	26	26	0.4634	19	22	0.3824	39	63	0.6667	34	17	0.5968	37	25	0.6588	56	29	0.7674	33	10	0.6842	39	18	0.5556	30	24	0.6724	39	19	0.6452	20	11	0.7667	23	7	0.574567	0.652033	-0.0774667
chrX:142289827:142290693:IRAK1	725	+	CGG	0.5577	29	23	0.4318	19	25	0.5287	46	41	0.6863	35	16	0.6349	40	23	0.6279	54	32	0.7872	37	10	0.6842	39	18	0.6364	35	20	0.678	40	19	0.6774	21	10	0.7586	22	7	0.63705	0.644467	-0.00741667
chrX:142289827:142290693:IRAK1	730	+	CGG	0.4615	24	28	0.4091	18	26	0.4937	39	40	0.6531	32	17	0.4762	30	33	0.6543	53	28	0.7755	38	11	0.6667	38	19	0.5455	30	25	0.7241	42	16	0.3871	12	19	0.4643	13	15	0.52325	0.595267	-0.0720167
chrX:142289827:142290693:IRAK1	734	+	CGA	0.56	28	22	0.4651	20	23	0.5658	43	33	0.6	27	18	0.6452	40	22	0.7237	55	21	0.6889	31	14	0.6538	34	18	0.58	29	21	0.6842	39	18	0.6552	19	10	0.7308	19	7	0.61585	0.642933	-0.0270833
chrX:142289827:142290693:IRAK1	744	+	CGG	0.55	22	18	0.3548	11	20	0.7049	43	18	0.6486	24	13	0.6471	33	18	0.7742	48	14	0.7419	23	8	0.6667	30	15	0.6154	24	15	0.6923	27	12	0.7083	17	7	0.8	20	5	0.661267	0.6561	0.00516667
chrX:142289827:142290693:IRAK1	752	+	CGT	0.4194	13	18	0.3548	11	20	0.4286	21	28	0.7037	19	8	0.5789	22	16	0.5682	25	19	0.6667	16	8	0.5758	19	14	0.6296	17	10	0.72	18	7	0.6	15	10	0.7619	16	5	0.553867	0.614067	-0.0602
chrX:142289827:142290693:IRAK1	785	+	CGG	0.1905	4	17	0.3158	6	13	0.3784	14	23	0.2222	4	14	0.2273	5	17	0.4	14	21	0.2308	3	10	0.3636	4	7	0.5	8	8	0.3889	7	11	0.3333	6	12	0.5	6	6	0.31005	0.365083	-0.0550333
chrX:142289827:142290693:IRAK1	799	+	CGG	0.15	3	17	0.3333	4	8	0.3939	13	20	0.125	2	14	0.0476	1	20	0.4138	12	17	0.2143	3	11	0.25	2	6	0.1875	3	13	0.3529	6	11	0.3889	7	11	0.4	4	6	0.230367	0.3125	-0.0821333
chrX:142289827:142290693:IRAK1	805	+	CGG	0.3529	6	11	0.4167	5	7	0.5758	19	14	0.1429	2	12	0.3333	7	14	0.5357	15	13	0.3571	5	9	0.625	5	3	0.4375	7	9	0.4667	7	8	0.5556	10	8	0.4444	4	5	0.435367	0.438567	-0.0032
chrX:142289827:142290693:IRAK1	831	+	CGC	0.4	6	9	0.3333	3	6	0.4	12	18	0.0714	1	13	0.3158	6	13	0.5	13	13	0.3	3	7	0.3333	2	4	0.3571	5	9	0.4667	7	8	0.4444	8	10	0.5	4	4	0.36955	0.36745	0.0021
chrX:142289827:142290693:IRAK1	839	+	CGG	0.4615	6	7	0.1667	1	5	0.4483	13	16	0.1538	2	11	0.4211	8	11	0.56	14	11	0.3333	3	6	0.1667	1	5	0.3571	5	9	0.6	9	6	0.3846	5	8	0.2857	2	5	0.400983	0.32215	0.0788333
chrX:142289827:142290693:IRAK1	848	+	CGA	0.3636	4	7	0.4	2	3	0.4	10	15	0.2727	3	8	0.3529	6	11	0.4211	8	11	0.3333	3	6	0.4	2	3	0.5833	7	5	0.3571	5	9	0.6	6	4	0.5714	4	3	0.43885	0.403717	0.0351333
chrX:142289827:142290693:IRAK1	853	+	CGG	0.125	1	7	0	0	2	0.3636	8	14	0.375	3	5	0.1429	2	12	0.2353	4	13	0.2222	2	7	0.5	2	2	0.3333	3	6	0.3636	4	7	0.6	3	2	0.3333	2	4	0.297833	0.3012	-0.00336667
chrX:142048543:142049407:BCAP31	1	+	CGC	0.625	5	3	0.3	3	7	0.1667	1	5	0.5	4	4	0.625	5	3	0.1176	2	15	0.5	2	2	0.4211	8	11	0.6	3	2	0	0	3	0	0	3	0.4545	5	6	0.41945	0.298867	0.120583
chrX:142048543:142049407:BCAP31	21	+	CGC	0.1892	7	30	0.2121	7	26	0.15	3	17	0.125	3	21	0.2353	8	26	0.1765	9	42	0.087	2	21	0.2593	14	40	0.1034	3	26	0.0769	3	36	0.1667	3	15	0.1429	3	18	0.155267	0.16545	-0.0101833
chrX:142048543:142049407:BCAP31	38	+	CGA	0.2245	11	38	0.2973	11	26	0.2	5	20	0.2581	8	23	0.2889	13	32	0.2414	14	44	0.25	8	24	0.2258	14	48	0.2105	8	30	0.3333	16	32	0.2308	6	20	0.2	6	24	0.234117	0.259317	-0.0252
chrX:142048543:142049407:BCAP31	46	+	CGG	0.18	9	41	0.1795	7	32	0.2	5	20	0.4242	14	19	0.4444	20	25	0.1967	12	49	0	0	32	0.0159	1	62	0	0	39	0	0	48	0.25	7	21	0.1765	6	28	0.179067	0.165467	0.0136
chrX:142048543:142049407:BCAP31	50	+	CGG	0.2157	11	40	0.2683	11	30	0.12	3	22	0.2941	10	24	0.3778	17	28	0.2459	15	46	0.2353	8	26	0.1905	12	51	0.0769	3	36	0.2917	14	34	0.2759	8	21	0.1714	6	29	0.216933	0.24365	-0.0267167
chrX:142048543:142049407:BCAP31	60	+	CGC	0.1538	8	44	0.1429	6	36	0.04	1	24	0.1111	4	32	0.0667	3	42	0.1311	8	53	0.1842	7	31	0.1231	8	57	0.0476	2	40	0.1	5	45	0.0606	2	31	0.1282	5	34	0.09215	0.122733	-0.0305833
chrX:142048543:142049407:BCAP31	63	+	CGG	0.4423	23	29	0.4651	20	23	0.2593	7	20	0.4103	16	23	0.4222	19	26	0.371	23	39	0.359	14	25	0.3529	24	44	0.2143	9	33	0.4615	24	28	0.303	10	23	0.4872	19	20	0.33335	0.424667	-0.0913167
chrX:142048543:142049407:BCAP31	77	+	CGG	0.2182	12	43	0.4667	21	24	0.2	6	24	0.4146	17	24	0.2766	13	34	0.25	16	48	0.3077	12	27	0.3194	23	49	0.2727	12	32	0.4074	22	32	0.2059	7	27	0.4878	20	21	0.24685	0.390983	-0.144133
chrX:142048543:142049407:BCAP31	80	+	CGA	0.0877	5	52	0.1111	5	40	0.0323	1	30	0.0476	2	40	0.125	6	42	0.058	4	65	0.025	1	39	0.1781	13	60	0	0	44	0.1273	7	48	0.1143	4	31	0.0714	3	39	0.06405	0.0989167	-0.0348667
chrX:142048543:142049407:BCAP31	85	+	CGC	0.0877	5	52	0.0204	1	48	0.0625	2	30	0.1395	6	37	0.1	5	45	0.0563	4	67	0	0	41	0.1711	13	63	0.0227	1	43	0.0545	3	52	0.1389	5	31	0.0714	3	39	0.0686333	0.0855333	-0.0169
chrX:142048543:142049407:BCAP31	91	+	CGC	0.1053	6	51	0.0612	3	46	0.0606	2	31	0.3111	14	31	0.1	5	45	0.0571	4	66	0.1905	8	34	0.1429	11	66	0.0682	3	41	0.1897	11	47	0.1111	4	32	0.1333	6	39	0.10595	0.149217	-0.0432667
chrX:142048543:142049407:BCAP31	97	+	CGG	0.2456	14	43	0.4091	18	26	0.1212	4	29	0.5	22	22	0.1739	8	38	0.2333	14	46	0.4524	19	23	0.3857	27	43	0.186	8	35	0.2787	17	44	0.2778	10	26	0.3571	15	27	0.242817	0.36065	-0.117833
chrX:142048543:142049407:BCAP31	119	+	CGT	0.2381	10	32	0.3913	9	14	0.4167	10	14	0.3902	16	25	0.3871	12	19	0.2121	7	26	0.3824	13	21	0.4186	18	25	0.2727	9	24	0.3913	18	28	0.1364	3	19	0.4375	14	18	0.305567	0.3735	-0.0679333
chrX:142048543:142049407:BCAP31	123	+	CGC	0.2308	9	30	0.2903	9	22	0.3043	7	16	0.3514	13	24	0.1852	5	22	0.1935	6	25	0.1667	5	25	0.2727	12	32	0.2059	7	27	0.3333	16	32	0.2381	5	16	0.3846	10	16	0.221833	0.3043	-0.0824667
chrX:142048543:142049407:BCAP31	132	+	CGC	0.2	8	32	0.175	7	33	0.0435	1	22	0.2	8	32	0.12	3	22	0.1515	5	28	0.2222	6	21	0.3333	14	28	0.129	4	27	0.4043	19	28	0.2308	6	20	0.0909	2	20	0.157583	0.225833	-0.06825
chrX:142048543:142049407:BCAP31	137	+	CGG	0.2051	8	31	0.2195	9	32	0.4231	11	15	0.1556	7	38	0.1111	3	24	0.3947	15	23	0.2692	7	19	0.2128	10	37	0.1875	6	26	0.2979	14	33	0.125	3	21	0.28	7	18	0.220167	0.260083	-0.0399167
chrX:142048543:142049407:BCAP31	143	+	CGA	0.2326	10	33	0.5349	23	20	0.5185	14	13	0.4423	23	29	0.4074	11	16	0.5366	22	19	0.4483	13	16	0.4082	20	29	0.2432	9	28	0.5636	31	24	0.2222	6	21	0.3043	7	16	0.345367	0.464983	-0.119617
chrX:142048543:142049407:BCAP31	152	+	CGG	0.2449	12	37	0.2553	12	35	0.3704	10	17	0.2	11	44	0.2069	6	23	0.2609	12	34	0.1875	6	26	0.2034	12	47	0.0698	3	40	0.1404	8	49	0.0667	2	28	0.0769	2	24	0.191033	0.189483	0.00155
chrX:142048543:142049407:BCAP31	165	+	CGG	0.3333	16	32	0.5435	25	21	0.5862	17	12	0.5	31	31	0.3333	11	22	0.5102	25	24	0.4737	18	20	0.4909	27	28	0.3617	17	30	0.6452	40	22	0.3103	9	20	0.5185	14	13	0.39975	0.534717	-0.134967
chrX:142048543:142049407:BCAP31	170	+	CGG	0.1042	5	43	0.5208	25	23	0.4	12	18	0.3231	21	44	0.2424	8	25	0.4694	23	26	0.325	13	27	0.3793	22	36	0.2157	11	40	0.4333	26	34	0.1724	5	24	0.1852	5	22	0.243283	0.385183	-0.1419
chrX:142048543:142049407:BCAP31	185	+	CGC	0.0816	4	45	0.2	9	36	0.0968	3	28	0.1538	10	55	0.1818	6	27	0.2273	10	34	0.3333	14	28	0.3651	23	40	0.1273	7	48	0.2419	15	47	0.2	6	24	0.08	2	23	0.170133	0.21135	-0.0412167
chrX:142048543:142049407:BCAP31	187	+	CGC	0.1042	5	43	0.1818	8	36	0.0645	2	29	0.1364	9	57	0.0938	3	29	0.1818	8	36	0.0952	4	38	0.2951	18	43	0.1111	6	48	0.1613	10	52	0.3333	10	20	0.1304	3	20	0.133683	0.181133	-0.04745
chrX:142048543:142049407:BCAP31	190	+	CGG	0.3542	17	31	0.3256	14	29	0.3	9	21	0.2424	16	50	0.2188	7	25	0.3261	15	31	0.2683	11	30	0.3667	22	38	0.2593	14	40	0.4194	26	36	0.3667	11	19	0.4783	11	12	0.29455	0.35975	-0.0652
chrX:142048543:142049407:BCAP31	197	+	CGA	0.4222	19	26	0.6341	26	15	0.3846	10	16	0.3846	25	40	0.3438	11	21	0.5581	24	19	0.5882	20	14	0.5254	31	28	0.5091	28	27	0.75	42	14	0.6071	17	11	0.4615	12	14	0.475833	0.552283	-0.07645
chrX:142048543:142049407:BCAP31	204	+	CGG	0.25	10	30	0.381	16	26	0.3571	10	18	0.3846	25	40	0.3529	12	22	0.45	18	22	0.697	23	10	0.4364	24	31	0.3673	18	31	0.5098	26	25	0.4815	13	14	0.4231	11	15	0.417633	0.430817	-0.0131833
chrX:142048543:142049407:BCAP31	215	+	CGG	0.4872	19	20	0.4595	17	20	0.5484	17	14	0.5455	30	25	0.4815	13	14	0.5122	21	20	0.6667	22	11	0.6875	33	15	0.4783	22	24	0.8718	34	5	0.5789	11	8	0.5517	16	13	0.540167	0.6047	-0.0645333
chrX:142048543:142049407:BCAP31	219	+	CGC	0.2059	7	27	0.2703	10	27	0.0769	2	24	0.32	16	34	0.2963	8	19	0.3659	15	26	0.3871	12	19	0.3636	16	28	0.1395	6	37	0.4054	15	22	0.3	6	14	0.2414	7	22	0.234283	0.327767	-0.0934833
chrX:142048543:142049407:BCAP31	233	+	CGC	0.4375	14	18	0.4444	12	15	0.3438	11	21	0.4419	19	24	0.4348	10	13	0.4419	19	24	0.5278	19	17	0.3778	17	28	0.5128	20	19	0.7179	28	11	0.4091	9	13	0.4231	11	15	0.4443	0.4745	-0.0302
chrX:142048543:142049407:BCAP31	241	+	CGA	0.1818	6	27	0.3103	9	20	0.2	6	24	0.175	7	33	0.2414	7	22	0.175	7	33	0.2903	9	22	0.3571	15	27	0.3824	13	21	0.3667	11	19	0.2727	6	16	0.3636	8	14	0.261433	0.291283	-0.02985
chrX:142048543:142049407:BCAP31	255	+	CGC	0.0625	2	30	0.2	5	20	0.2593	7	20	0.1471	5	29	0.2581	8	23	0.2432	9	28	0.3571	10	18	0.2093	9	34	0.3333	8	16	0.2121	7	26	0.2609	6	17	0.45	9	11	0.2552	0.243617	0.0115833
chrX:142048543:142049407:BCAP31	257	+	CGA	0.2432	9	28	0.5	13	13	0.1429	4	24	0.2258	7	24	0.2667	8	22	0.225	9	31	0.4	10	15	0.4444	20	25	0.2143	6	22	0.3429	12	23	0.25	6	18	0.2273	5	17	0.25285	0.327567	-0.0747167
chrX:142048543:142049407:BCAP31	262	+	CGG	0.1562	10	54	0.04	2	48	0.1042	5	43	0.3396	18	35	0.0652	3	43	0.0189	1	52	0.5581	24	19	0.5075	34	33	0.4419	19	24	0.4655	27	31	0.2105	8	30	0	0	34	0.256017	0.228583	0.0274333
chrX:142048543:142049407:BCAP31	274	+	CGA	0.1846	12	53	0.2075	11	42	0.125	6	42	0.2453	13	40	0.1	5	45	0.069	4	54	0.1628	7	36	0.1791	12	55	0.1163	5	38	0.1228	7	50	0.2549	13	38	0.1622	6	31	0.157267	0.164317	-0.00705
chrX:142048543:142049407:BCAP31	312	+	CGG	0.3385	22	43	0.4211	24	33	0.5227	23	21	0.431	25	33	0.413	19	27	0.38	19	31	0.375	15	25	0.4348	30	39	0.4286	18	24	0.3443	21	40	0.4792	23	25	0.6944	25	11	0.426167	0.450933	-0.0247667
chrX:142048543:142049407:BCAP31	325	+	CGA	0.3333	20	40	0.3077	16	36	0.3947	15	23	0.4074	22	32	0.2	8	32	0.3043	14	32	0.4545	15	18	0.3607	22	39	0.3902	16	25	0.2414	14	44	0.4773	21	23	0.6129	19	12	0.375	0.3724	0.0026
chrX:131291898:131292217:SOX3	4	+	CGC	0.2069	6	23	0.125	3	21	0.2571	9	26	0.1667	6	30	0.2105	4	15	0.1852	5	22	0.3125	5	11	0.2059	7	27	0.2727	6	16	0.1923	5	21	0.1333	4	26	0.2069	6	23	0.232167	0.180333	0.0518333
chrX:131291898:131292217:SOX3	7	+	CGC	0.1111	4	32	0.129	4	27	0.122	5	36	0.1818	8	36	0.1905	4	17	0.2	8	32	0.1429	3	18	0.2439	10	31	0.36	9	16	0.1818	6	27	0.2105	8	30	0.0571	2	33	0.1895	0.1656	0.0239
chrX:131291898:131292217:SOX3	14	+	CGC	0.1538	8	44	0.18	9	41	0.2115	11	41	0.3448	20	38	0.2963	8	19	0.1633	8	41	0.3704	10	17	0.2182	12	43	0.3947	15	23	0.1556	7	38	0.0962	5	47	0.3261	15	31	0.253817	0.231333	0.0224833
chrX:131291898:131292217:SOX3	16	+	CGG	0.1786	10	46	0.1765	9	42	0.3019	16	37	0.3968	25	38	0.2414	7	22	0.2041	10	39	0.3333	10	20	0.2982	17	40	0.3846	15	24	0.3043	14	32	0.2075	11	42	0.3333	16	32	0.27455	0.285533	-0.0109833
chrX:131291898:131292217:SOX3	35	+	CGT	0.1286	9	61	0.25	18	54	0.2576	17	49	0.2051	16	62	0.1842	7	31	0.1833	11	49	0.275	11	29	0.2239	15	52	0.4118	21	30	0.2424	16	50	0.1429	8	48	0.1897	11	47	0.23335	0.215733	0.0176167
chrX:131291898:131292217:SOX3	46	+	CGC	0.1711	13	63	0.2564	20	58	0.1974	15	61	0.25	20	60	0.15	6	34	0.1857	13	57	0.1905	8	34	0.1857	13	57	0.2407	13	41	0.1884	13	56	0.0847	5	54	0.1667	10	50	0.1724	0.205483	-0.0330833
chrX:131291898:131292217:SOX3	53	+	CGC	0.1358	11	70	0.1786	15	69	0.2692	21	57	0.2771	23	60	0.0488	2	39	0.0959	7	66	0.1333	6	39	0.1266	10	69	0.2881	17	42	0.2432	18	56	0.0476	3	60	0.1311	8	53	0.1538	0.175417	-0.0216167
chrX:131291898:131292217:SOX3	55	+	CGG	0.0741	6	75	0.1364	12	76	0.1687	14	69	0.1882	16	69	0.0244	1	40	0.1781	13	60	0.2444	11	34	0.1375	11	69	0.25	15	45	0.2237	17	59	0.0462	3	62	0.1129	7	55	0.134633	0.1628	-0.0281667
chrX:131291898:131292217:SOX3	65	+	CGC	0.1489	14	80	0.1895	18	77	0.1868	17	74	0.2043	19	74	0.234	11	36	0.2405	19	60	0.3333	16	32	0.3333	31	62	0.303	20	46	0.3182	28	60	0.1842	14	62	0.2647	18	50	0.2317	0.258417	-0.0267167
chrX:131291898:131292217:SOX3	74	+	CGC	0.101	10	89	0.1373	14	88	0.23	23	77	0.198	20	81	0.1404	8	49	0.1304	12	80	0.2157	11	40	0.2264	24	82	0.225	18	62	0.2427	25	78	0.1341	11	71	0.16	12	63	0.174367	0.182467	-0.0081
chrX:131291898:131292217:SOX3	77	+	CGC	0.07	7	93	0.1038	11	95	0.1604	17	89	0.1827	19	85	0.1273	7	48	0.1753	17	80	0.1579	9	48	0.1466	17	99	0.241	20	63	0.2056	22	85	0.1446	12	71	0.0779	6	71	0.1502	0.14865	0.00155
chrX:131291898:131292217:SOX3	83	+	CGC	0.1963	21	86	0.2672	31	85	0.4037	44	65	0.3482	39	73	0.2167	13	47	0.2353	24	78	0.3968	25	38	0.3258	43	89	0.3596	32	57	0.4513	51	62	0.2418	22	69	0.2683	22	60	0.302483	0.316017	-0.0135333
chrX:131291898:131292217:SOX3	86	+	CGC	0.1944	21	87	0.1417	17	103	0.3186	36	77	0.2564	30	87	0.1803	11	50	0.219	23	82	0.2923	19	46	0.3669	51	88	0.2174	20	72	0.2957	34	81	0.1915	18	76	0.2299	20	67	0.232417	0.2516	-0.0191833
chrX:131291898:131292217:SOX3	89	+	CGC	0.211	23	86	0.2698	34	92	0.2773	33	86	0.2583	31	89	0.2188	14	50	0.2523	27	80	0.3231	21	44	0.295	41	98	0.3762	38	63	0.4103	48	69	0.1562	15	81	0.2778	25	65	0.260433	0.293917	-0.0334833
chrX:131291898:131292217:SOX3	92	+	CGC	0.2973	33	78	0.2302	29	97	0.3821	47	76	0.3109	37	82	0.2698	17	46	0.3774	40	66	0.3692	24	41	0.4056	58	85	0.5446	55	46	0.3478	40	75	0.2396	23	73	0.3176	27	58	0.350433	0.331583	0.01885
chrX:131291898:131292217:SOX3	96	+	CGC	0.2286	24	81	0.313	41	90	0.3621	42	74	0.3178	34	73	0.3016	19	44	0.3558	37	67	0.4219	27	37	0.4667	63	72	0.4362	41	53	0.4595	51	60	0.3333	32	64	0.2933	22	53	0.347283	0.367683	-0.0204
chrX:131291898:131292217:SOX3	98	+	CGC	0.1837	18	80	0.1395	18	111	0.1339	15	97	0.1981	21	85	0.2923	19	46	0.23	23	77	0.2063	13	50	0.2313	31	103	0.3656	34	59	0.2778	30	78	0.2273	20	68	0.1733	13	62	0.23485	0.208333	0.0265167
chrX:131291898:131292217:SOX3	104	+	CGC	0.2747	25	66	0.304	38	87	0.3981	43	65	0.2549	26	76	0.3387	21	41	0.4271	41	55	0.4074	22	32	0.3953	51	78	0.4301	40	53	0.57	57	43	0.4512	37	45	0.3239	23	48	0.383367	0.3792	0.00416667
chrX:131291898:131292217:SOX3	107	+	CGC	0.314	27	59	0.1765	21	98	0.3303	36	73	0.3299	32	65	0.3492	22	41	0.3333	30	60	0.3137	16	35	0.3359	44	87	0.3368	32	63	0.3434	34	65	0.3377	26	51	0.2353	16	52	0.330283	0.292383	0.0379
chrX:131291898:131292217:SOX3	113	+	CGC	0.4074	33	48	0.5	59	59	0.4273	47	63	0.3878	38	60	0.3824	26	42	0.5	45	45	0.4898	24	25	0.4118	56	80	0.3587	33	59	0.4421	42	53	0.4487	35	43	0.4478	30	37	0.41905	0.44825	-0.0292
chrX:131291898:131292217:SOX3	116	+	CGC	0.25	20	60	0.2017	24	95	0.3628	41	72	0.3263	31	64	0.1781	13	60	0.3626	33	58	0.24	12	38	0.2889	39	96	0.3333	30	60	0.5938	57	39	0.2469	20	61	0.3582	24	43	0.268517	0.35525	-0.0867333
chrX:131291898:131292217:SOX3	122	+	CGT	0.3875	31	49	0.3103	36	80	0.4054	45	66	0.4783	44	48	0.4051	32	47	0.5326	49	43	0.42	21	29	0.529	73	65	0.3762	38	63	0.5385	56	48	0.2874	25	62	0.4583	33	39	0.380267	0.4745	-0.0942333
chrX:131291898:131292217:SOX3	126	+	CGC	0.2073	17	65	0.2667	32	88	0.3628	41	72	0.3333	33	66	0.2222	18	63	0.4062	39	57	0.4082	20	29	0.3566	51	92	0.3853	42	67	0.4112	44	63	0.3218	28	59	0.3973	29	44	0.317933	0.361883	-0.04395
chrX:131291898:131292217:SOX3	131	+	CGC	0.3936	37	57	0.3813	53	86	0.3761	44	73	0.46	46	54	0.3735	31	52	0.5534	57	46	0.4464	25	31	0.5467	82	68	0.5214	61	56	0.5789	66	48	0.4271	41	55	0.3684	28	48	0.423017	0.48145	-0.0584333
chrX:131291898:131292217:SOX3	134	+	CGG	0.4158	42	59	0.3986	59	89	0.487	56	59	0.4352	47	61	0.5287	46	41	0.5962	62	42	0.4921	31	32	0.5548	86	69	0.541	66	56	0.632	79	46	0.4948	48	49	0.5658	43	33	0.493233	0.530433	-0.0372
chrX:131291898:131292217:SOX3	140	+	CGT	0.3645	39	68	0.3503	55	102	0.4113	51	73	0.4138	48	68	0.4043	38	56	0.4909	54	56	0.4648	33	38	0.4303	71	94	0.4478	60	74	0.4178	61	85	0.4364	48	62	0.4634	38	44	0.421517	0.42775	-0.00623333
chrX:131291898:131292217:SOX3	144	+	CGC	0.3793	44	72	0.2788	46	119	0.4496	58	71	0.438	53	68	0.3402	33	64	0.4732	53	59	0.5526	42	34	0.4171	73	102	0.4539	64	77	0.3822	60	97	0.3534	41	75	0.3605	31	55	0.4215	0.391633	0.0298667
chrX:131291898:131292217:SOX3	146	+	CGC	0.2328	27	89	0.1488	25	143	0.1407	19	116	0.1818	22	99	0.26	26	74	0.3697	44	75	0.3077	24	54	0.28	49	126	0.3103	45	100	0.3497	57	106	0.2119	25	93	0.1429	12	72	0.2439	0.245483	-0.00158333
chrX:131291898:131292217:SOX3	161	+	CGC	0.3471	42	79	0.328	62	127	0.3377	52	102	0.3885	54	85	0.4087	47	68	0.405	49	72	0.5	45	45	0.3333	61	122	0.434	69	90	0.4104	71	102	0.4109	53	76	0.3913	36	56	0.4064	0.376083	0.0303167
chrX:131291898:131292217:SOX3	164	+	CGC	0.2636	34	95	0.2642	51	142	0.3057	48	109	0.2168	31	112	0.2982	34	80	0.4132	50	71	0.4091	36	52	0.3978	72	109	0.4062	65	95	0.3488	60	112	0.259	36	103	0.3978	37	56	0.323633	0.339767	-0.0161333
chrX:131291898:131292217:SOX3	167	+	CGG	0.5	63	63	0.4897	95	99	0.4268	67	90	0.4681	66	75	0.4274	50	67	0.5575	63	50	0.5955	53	36	0.4833	87	93	0.5394	89	76	0.5858	99	70	0.3617	51	90	0.6082	59	38	0.475133	0.5321	-0.0569667
chrX:131291898:131292217:SOX3	176	+	CGG	0.2812	36	92	0.2632	50	140	0.2081	31	118	0.25	36	108	0.2105	24	90	0.213	23	85	0.3256	28	58	0.2754	46	121	0.2454	40	123	0.3081	53	119	0.2889	39	96	0.1667	16	80	0.25995	0.246067	0.0138833
chrX:131291898:131292217:SOX3	182	+	CGC	0.176	22	103	0.1749	32	151	0.1192	18	133	0.0704	10	132	0.1327	15	98	0.2294	25	84	0.2326	20	66	0.0875	14	146	0.1273	21	144	0.2083	35	133	0.2031	26	102	0.1505	14	79	0.16515	0.1535	0.01165
chrX:131291898:131292217:SOX3	186	+	CGC	0.2063	26	100	0.1547	28	153	0.2752	41	108	0.1408	20	122	0.1416	16	97	0.2315	25	83	0.2045	18	70	0.1835	29	129	0.2147	35	128	0.1287	22	149	0.1463	18	105	0.1458	14	82	0.1981	0.164167	0.0339333
chrX:131291898:131292217:SOX3	188	+	CGC	0.1984	25	101	0.212	39	145	0.1429	21	126	0.0993	14	127	0.1351	15	96	0.1296	14	94	0.0805	7	80	0.1887	30	129	0.2061	34	131	0.1676	29	144	0.0569	7	116	0.1209	11	80	0.13665	0.153017	-0.0163667
chrX:131291898:131292217:SOX3	195	+	CGC	0.2266	29	99	0.1576	29	155	0.2887	41	101	0.1538	22	121	0.215	23	84	0.3211	35	74	0.3412	29	56	0.3701	57	97	0.311	51	113	0.3103	54	120	0.1855	23	101	0.2	18	72	0.261333	0.25215	0.00918333
chrX:131291898:131292217:SOX3	198	+	CGG	0.3566	46	83	0.3743	70	117	0.4222	57	78	0.3957	55	84	0.48	48	52	0.5047	54	53	0.4725	43	48	0.4777	75	82	0.5783	96	70	0.4709	81	91	0.4496	58	71	0.4831	43	46	0.459867	0.451067	0.0088
chrX:131291898:131292217:SOX3	215	+	CGG	0.2028	29	114	0.2656	51	141	0.3022	42	97	0.223	33	115	0.1792	19	87	0.3277	39	80	0.3368	32	63	0.3293	54	110	0.3787	64	105	0.2928	53	128	0.2288	35	118	0.299	29	68	0.271417	0.289567	-0.01815
chrX:131291898:131292217:SOX3	255	+	CGG	0.3103	36	80	0.4789	68	74	0.3889	49	77	0.4219	54	74	0.3776	37	61	0.4779	54	59	0.4531	29	35	0.518	72	67	0.4885	64	67	0.4848	64	68	0.4361	58	75	0.449	44	54	0.409083	0.47175	-0.0626667
chrX:131291898:131292217:SOX3	260	+	CGG	0.1681	19	94	0.3111	42	93	0.2213	27	95	0.225	27	93	0.1522	14	78	0.2308	24	80	0.2344	15	49	0.218	29	104	0.2195	27	96	0.2519	33	98	0.1508	19	107	0.2366	22	71	0.19105	0.245567	-0.0545167
chrX:131291898:131292217:SOX3	273	+	CGC	0.0826	9	100	0.1695	20	98	0.1604	17	89	0.15	15	85	0.1084	9	74	0.2188	21	75	0.2034	12	47	0.1905	24	102	0.0926	10	98	0.1351	15	96	0.0847	10	108	0.1325	11	72	0.122017	0.166067	-0.04405
chrX:131291898:131292217:SOX3	284	+	CGG	0.15	15	85	0.1468	16	93	0.13	13	87	0.134	13	84	0.0897	7	71	0.1591	14	74	0.125	7	49	0.1239	14	99	0.25	24	72	0.1524	16	89	0.113	13	102	0.141	11	67	0.14295	0.142867	8.33333e-05
chrX:131291898:131292217:SOX3	297	+	CGC	0.1341	11	71	0.2821	22	56	0.1765	15	70	0.2278	18	61	0.1587	10	53	0.2083	15	57	0.1282	5	34	0.25	21	63	0.2297	17	57	0.2125	17	63	0.2	19	76	0.2754	19	50	0.1712	0.242683	-0.0714833
chrX:131291898:131292217:SOX3	303	+	CGG	0.2597	20	57	0.3378	25	49	0.2105	16	60	0.3151	23	50	0.3214	18	38	0.3333	22	44	0.3429	12	23	0.3421	26	50	0.3134	21	46	0.3239	23	48	0.253	21	62	0.3934	24	37	0.283483	0.340933	-0.05745
chrX:131291898:131292217:SOX3	314	+	CGG	0.2391	11	35	0.2564	10	29	0.2326	10	33	0.2222	8	28	0.3448	10	19	0.3143	11	24	0.1905	4	17	0.2821	11	28	0.25	9	27	0.2143	9	33	0.3415	14	27	0.3	12	28	0.266417	0.264883	0.00153333
chrX:131293378:131293770:SOX3	9	+	CGG	0.125	2	14	0.1515	5	28	0.1429	4	24	0.2	8	32	0.1667	4	20	0.0294	1	33	0	0	22	0.1818	6	27	0.1379	4	25	0.129	4	27	0.0909	2	20	0.0588	1	16	0.110567	0.125083	-0.0145167
chrX:131293378:131293770:SOX3	27	+	CGA	0.2222	6	21	0.4	22	33	0.4565	21	25	0.4576	27	32	0.3125	10	22	0.4583	22	26	0.2	6	24	0.413	19	27	0.325	13	27	0.4667	21	24	0.475	19	21	0.2759	8	21	0.331867	0.411917	-0.08005
chrX:131293378:131293770:SOX3	33	+	CGT	0.2286	8	27	0.2623	16	45	0.3269	17	35	0.4	26	39	0.1714	6	29	0.2115	11	41	0.2667	8	22	0.26	13	37	0.4444	20	25	0.44	22	28	0.25	11	33	0.25	9	27	0.281333	0.303967	-0.0226333
chrX:131293378:131293770:SOX3	39	+	CGG	0.2174	10	36	0.3472	25	47	0.35	21	39	0.5441	37	31	0.381	16	26	0.4167	25	35	0.3611	13	23	0.3667	22	38	0.3621	21	37	0.4909	27	28	0.4444	24	30	0.375	15	25	0.352667	0.423433	-0.0707667
chrX:131293378:131293770:SOX3	44	+	CGA	0.1636	9	46	0.1222	11	79	0.1644	12	61	0.2169	18	65	0.1296	7	47	0.1299	10	67	0.1053	4	34	0.2133	16	59	0.1467	11	64	0.2143	15	55	0.1818	12	54	0.1154	6	46	0.148567	0.168667	-0.0201
chrX:131293378:131293770:SOX3	52	+	CGG	0.1685	15	74	0.3206	42	89	0.4272	44	59	0.4071	46	67	0.28	21	54	0.4206	45	62	0.2239	15	52	0.3277	39	80	0.297	30	71	0.4149	39	55	0.2553	24	70	0.3452	29	55	0.275317	0.372683	-0.0973667
chrX:131293378:131293770:SOX3	70	+	CGC	0.2338	65	213	0.233	79	260	0.2759	72	189	0.3187	87	186	0.2186	47	168	0.3241	94	196	0.2167	39	141	0.2118	72	268	0.3586	90	161	0.3694	99	169	0.3089	76	170	0.2936	69	166	0.26875	0.291767	-0.0230167
chrX:131293378:131293770:SOX3	72	+	CGC	0.1079	34	281	0.0792	30	349	0.115	33	254	0.097	29	270	0.1491	34	194	0.1463	48	280	0.1095	23	187	0.1356	51	325	0.1613	45	234	0.2119	64	238	0.0876	24	250	0.1667	43	215	0.121733	0.13945	-0.0177167
chrX:131293378:131293770:SOX3	94	+	CGC	0.1723	123	591	0.1832	157	700	0.1494	94	535	0.1895	119	509	0.1079	56	463	0.1633	131	671	0.1497	69	392	0.2288	192	647	0.2173	138	497	0.2224	149	521	0.2068	134	514	0.1672	102	508	0.167233	0.1924	-0.0251667
chrX:131293378:131293770:SOX3	103	+	CGC	0.2723	217	580	0.1651	157	794	0.2031	143	561	0.2598	179	510	0.1744	105	497	0.2054	184	712	0.251	129	385	0.2539	243	714	0.3226	230	483	0.2421	183	573	0.1824	135	605	0.2168	150	542	0.2343	0.22385	0.01045
chrX:131293378:131293770:SOX3	106	+	CGC	0.2871	232	576	0.2375	228	732	0.2553	182	531	0.3883	271	427	0.2784	174	451	0.2418	220	690	0.2874	150	372	0.3091	302	675	0.381	277	450	0.332	254	511	0.2836	213	538	0.2871	203	504	0.295467	0.2993	-0.00383333
chrX:131293378:131293770:SOX3	108	+	CGC	0.1956	160	658	0.1324	128	839	0.2197	158	561	0.2652	187	518	0.1293	82	552	0.1776	163	755	0.2091	110	416	0.227	225	766	0.2404	175	553	0.3063	238	539	0.1684	127	627	0.2332	167	549	0.19375	0.223617	-0.0298667
chrX:131293378:131293770:SOX3	114	+	CGC	0.3278	275	564	0.268	261	713	0.2684	197	537	0.3926	285	441	0.267	173	475	0.3004	280	652	0.3315	180	363	0.3307	337	682	0.3619	270	476	0.3608	285	505	0.3005	229	533	0.3351	247	490	0.309517	0.331267	-0.02175
chrX:131293378:131293770:SOX3	116	+	CGC	0.2193	184	655	0.2068	202	775	0.173	127	607	0.3292	239	487	0.192	125	526	0.2034	190	744	0.2381	130	416	0.2693	275	746	0.2882	215	531	0.3053	240	546	0.2267	173	590	0.226	167	572	0.222883	0.256667	-0.0337833
chrX:131293378:131293770:SOX3	119	+	CGC	0.2432	206	641	0.2178	213	765	0.2721	200	535	0.3388	246	480	0.2619	171	482	0.2476	232	705	0.2881	157	388	0.2693	276	749	0.3311	248	501	0.4124	325	463	0.1859	142	622	0.2714	200	537	0.263717	0.292883	-0.0291667
chrX:131293378:131293770:SOX3	127	+	CGG	0.3357	283	560	0.3194	313	667	0.2972	219	518	0.3808	278	452	0.3247	213	443	0.3787	356	584	0.3255	179	371	0.3598	372	662	0.384	288	462	0.4003	317	475	0.2679	206	563	0.3347	248	493	0.3225	0.362283	-0.0397833
chrX:131293378:131293770:SOX3	147	+	CGG	0.1881	152	656	0.1707	162	787	0.2268	159	542	0.1977	138	560	0.218	138	495	0.2497	227	682	0.1711	91	441	0.2189	222	792	0.2321	165	546	0.3005	232	540	0.1598	121	636	0.1819	129	580	0.199317	0.2199	-0.0205833
chrX:131293378:131293770:SOX3	154	+	CGT	0.1823	144	646	0.2011	184	731	0.1994	136	546	0.2387	163	520	0.2597	160	456	0.2833	251	635	0.1926	99	415	0.2436	237	736	0.2986	206	484	0.3457	260	492	0.2062	152	585	0.1945	135	559	0.223133	0.25115	-0.0280167
chrX:131293378:131293770:SOX3	218	+	CGG	0.306	41	93	0.3432	58	111	0.382	34	55	0.4297	55	73	0.3125	20	44	0.3583	43	77	0.3814	37	60	0.3464	62	117	0.431	50	66	0.4375	77	99	0.2638	43	120	0.3406	47	91	0.346117	0.37595	-0.0298333
chrX:131293378:131293770:SOX3	227	+	CGA	0.2426	33	103	0.3706	63	107	0.3474	33	62	0.4264	55	74	0.209	14	53	0.3596	41	73	0.3956	36	55	0.3029	53	122	0.4153	49	69	0.3829	67	108	0.2945	48	115	0.3623	50	88	0.3174	0.36745	-0.05005
chrX:131293378:131293770:SOX3	233	+	CGA	0.3111	42	93	0.3253	54	112	0.3061	30	68	0.4409	56	71	0.2353	16	52	0.3217	37	78	0.3474	33	62	0.3176	54	116	0.3846	45	72	0.3452	58	110	0.2038	32	125	0.3406	47	91	0.29805	0.34855	-0.0505
chrX:131293378:131293770:SOX3	244	+	CGC	0.0846	11	119	0.1824	29	130	0.2376	24	77	0.2276	28	95	0.1324	9	59	0.1504	17	96	0.1383	13	81	0.2024	34	134	0.2544	29	85	0.2138	34	125	0.0867	13	137	0.2656	34	94	0.155667	0.207033	-0.0513667
chrX:131293378:131293770:SOX3	251	+	CGG	0.2	24	96	0.2053	31	120	0.1458	14	82	0.307	35	79	0.0806	5	57	0.3204	33	70	0.2584	23	66	0.1747	29	137	0.2407	26	82	0.2568	38	110	0.1642	22	112	0.2636	29	81	0.181617	0.254633	-0.0730167
chrX:131293378:131293770:SOX3	276	+	CGC	0.2843	29	73	0.3261	30	62	0.358	29	52	0.4231	33	45	0.4444	24	30	0.4247	31	42	0.5185	28	26	0.3214	36	76	0.3506	27	50	0.3684	42	72	0.1444	13	77	0.2025	16	63	0.350033	0.344367	0.00566667
chrX:131293378:131293770:SOX3	278	+	CGG	0.3846	40	64	0.3736	34	57	0.2289	19	64	0.411	30	43	0.4314	22	29	0.4493	31	38	0.4231	22	30	0.4123	47	67	0.4225	30	41	0.354	40	73	0.1905	16	68	0.2532	20	59	0.346833	0.375567	-0.0287333
chrX:131293378:131293770:SOX3	293	+	CGG	0.3696	34	58	0.2588	22	63	0.2778	20	52	0.4062	26	38	0.4444	20	25	0.5357	30	26	0.22	11	39	0.3725	38	64	0.2881	17	42	0.4421	42	53	0.1857	13	57	0.3279	20	41	0.2976	0.390533	-0.0929333
chrX:131293378:131293770:SOX3	316	+	CGC	0.1429	9	54	0.2241	13	45	0.1077	7	58	0.1964	11	45	0.1707	7	34	0.1951	8	33	0.1429	5	30	0.1711	13	63	0.1316	5	33	0.1356	8	51	0.0566	3	50	0.1364	6	38	0.1254	0.17645	-0.05105
chrX:131293378:131293770:SOX3	322	+	CGC	0.3167	19	41	0.3103	18	40	0.2833	17	43	0.2778	15	39	0.2195	9	32	0.4	16	24	0.4194	13	18	0.3562	26	47	0.3333	12	24	0.5172	30	28	0.38	19	31	0.25	10	30	0.325367	0.351917	-0.02655
chrX:131293378:131293770:SOX3	334	+	CGA	0.2	10	40	0.1373	7	44	0.3571	20	36	0.22	11	39	0.0811	3	34	0.2222	8	28	0.2083	5	19	0.2388	16	51	0.069	2	27	0.2745	14	37	0.0426	2	45	0.2222	8	28	0.159683	0.219167	-0.0594833
chrX:131293378:131293770:SOX3	346	+	CGT	0.1087	5	41	0.1087	5	41	0.1765	9	42	0.1163	5	38	0.1471	5	29	0.3704	10	17	0.2727	6	16	0.1731	9	43	0.1481	4	23	0.1163	5	38	0.0541	2	35	0.2353	8	26	0.1512	0.186683	-0.0354833
chrX:131293378:131293770:SOX3	359	+	CGG	0.4167	15	21	0.3243	12	25	0.3721	16	27	0.5135	19	18	0.3077	8	18	0.4783	11	12	0.3333	7	14	0.4082	20	29	0.4	8	12	0.5429	19	16	0.5758	19	14	0.3	9	21	0.400933	0.427867	-0.0269333
chrX:131293378:131293770:SOX3	369	+	CGA	0.2857	8	20	0.2759	8	21	0.3429	12	23	0.4333	13	17	0.3333	7	14	0.4737	9	10	0.2857	4	10	0.3514	13	24	0.1765	3	14	0.6071	17	11	0.3448	10	19	0.375	9	15	0.294817	0.4194	-0.124583
chrX:131293378:131293770:SOX3	374	+	CGA	0.2	4	16	0.1739	4	19	0.2258	7	24	0.3478	8	15	0.4375	7	9	0.2143	3	11	0.3846	5	8	0.4688	15	17	0.2	3	12	0.3913	9	14	0.25	6	18	0.1053	2	17	0.282983	0.283567	-0.000583333
chrX:131293378:131293770:SOX3	377	+	CGG	0.2105	4	15	0.0952	2	19	0.1481	4	23	0.3333	7	14	0.3846	5	8	0.0714	1	13	0.1538	2	11	0.2069	6	23	0	0	13	0.2857	6	15	0.2727	6	16	0.0667	1	14	0.19495	0.176533	0.0184167

## Sheet: Sheet7
Table S9 Primer sequences for Hiseq-BSP
Primer list	Sequences
HS-PEI-8bp (universal)	AATGATACGGCGACCACCGAGATCTACACTCTTTCCCTACACGACGCTCTTCCGATCT
HS-PEI-8bp-1	CAAGCAGAAGACGGCATACGAGATAAGCAATGGTGACTGGAGTTCAGACGTGTGCTCTTCCGATCT
HS-PEI-8bp-2	CAAGCAGAAGACGGCATACGAGATAATCCGAAGTGACTGGAGTTCAGACGTGTGCTCTTCCGATCT
HS-PEI-8bp-3	CAAGCAGAAGACGGCATACGAGATAATGATGAGTGACTGGAGTTCAGACGTGTGCTCTTCCGATCT
HS-PEI-8bp-5	CAAGCAGAAGACGGCATACGAGATACAGGAGCGTGACTGGAGTTCAGACGTGTGCTCTTCCGATCT
HS-PEI-8bp-6	CAAGCAGAAGACGGCATACGAGATACCGAGCTGTGACTGGAGTTCAGACGTGTGCTCTTCCGATCT
HS-PEI-8bp-7	CAAGCAGAAGACGGCATACGAGATACCTGTTGGTGACTGGAGTTCAGACGTGTGCTCTTCCGATCT
HS-PEI-8bp-8	CAAGCAGAAGACGGCATACGAGATACCTTGAAGTGACTGGAGTTCAGACGTGTGCTCTTCCGATCT
HS-PEI-8bp-9	CAAGCAGAAGACGGCATACGAGATACGTTAGGGTGACTGGAGTTCAGACGTGTGCTCTTCCGATCT
HS-PEI-8bp-10	CAAGCAGAAGACGGCATACGAGATACTACGTGGTGACTGGAGTTCAGACGTGTGCTCTTCCGATCT
HS-PEI-8bp-11	CAAGCAGAAGACGGCATACGAGATACTCTTACGTGACTGGAGTTCAGACGTGTGCTCTTCCGATCT
HS-PEI-8bp-12	CAAGCAGAAGACGGCATACGAGATAGAAGGTAGTGACTGGAGTTCAGACGTGTGCTCTTCCGATCT
HS-PEI-8bp-13	CAAGCAGAAGACGGCATACGAGATAGAGACTTGTGACTGGAGTTCAGACGTGTGCTCTTCCGATCT
HS-PEI-8bp-14	CAAGCAGAAGACGGCATACGAGATAGATCTCTGTGACTGGAGTTCAGACGTGTGCTCTTCCGATCT
HS-PEI-8bp-15	CAAGCAGAAGACGGCATACGAGATAGCGCTGGGTGACTGGAGTTCAGACGTGTGCTCTTCCGATCT
HS-PEI-8bp-16	CAAGCAGAAGACGGCATACGAGATAGGTTCATGTGACTGGAGTTCAGACGTGTGCTCTTCCGATCT
HS-PEI-8bp-17	CAAGCAGAAGACGGCATACGAGATAGTCTGGTGTGACTGGAGTTCAGACGTGTGCTCTTCCGATCT
HS-PEI-8bp-18	CAAGCAGAAGACGGCATACGAGATAGTTATAGGTGACTGGAGTTCAGACGTGTGCTCTTCCGATCT
HS-PEI-8bp-19	CAAGCAGAAGACGGCATACGAGATAGTTCCGCGTGACTGGAGTTCAGACGTGTGCTCTTCCGATCT
HS-PEI-8bp-20	CAAGCAGAAGACGGCATACGAGATATAACTAGGTGACTGGAGTTCAGACGTGTGCTCTTCCGATCT
HS-PEI-8bp-21	CAAGCAGAAGACGGCATACGAGATATATAAGAGTGACTGGAGTTCAGACGTGTGCTCTTCCGATCT
HS-PEI-8bp-22	CAAGCAGAAGACGGCATACGAGATATCGATTCGTGACTGGAGTTCAGACGTGTGCTCTTCCGATCT
HS-PEI-8bp-23	CAAGCAGAAGACGGCATACGAGATATCTTATTGTGACTGGAGTTCAGACGTGTGCTCTTCCGATCT
HS-PEI-8bp-24	CAAGCAGAAGACGGCATACGAGATATGGCATAGTGACTGGAGTTCAGACGTGTGCTCTTCCGATCT
HS-PEI-8bp-25	CAAGCAGAAGACGGCATACGAGATATTAGAATGTGACTGGAGTTCAGACGTGTGCTCTTCCGATCT
HS-PEI-8bp-26	CAAGCAGAAGACGGCATACGAGATCAACATTAGTGACTGGAGTTCAGACGTGTGCTCTTCCGATCT
HS-PEI-8bp-27	CAAGCAGAAGACGGCATACGAGATCAAGTAACGTGACTGGAGTTCAGACGTGTGCTCTTCCGATCT
HS-PEI-8bp-28	CAAGCAGAAGACGGCATACGAGATCAGTGAATGTGACTGGAGTTCAGACGTGTGCTCTTCCGATCT
HS-PEI-8bp-29	CAAGCAGAAGACGGCATACGAGATCATATGATGTGACTGGAGTTCAGACGTGTGCTCTTCCGATCT
HS-PEI-8bp-30	CAAGCAGAAGACGGCATACGAGATCATTAAGCGTGACTGGAGTTCAGACGTGTGCTCTTCCGATCT
HS-PEI-8bp-31	CAAGCAGAAGACGGCATACGAGATCCATATCCGTGACTGGAGTTCAGACGTGTGCTCTTCCGATCT
HS-PEI-8bp-32	CAAGCAGAAGACGGCATACGAGATCCATCAAGGTGACTGGAGTTCAGACGTGTGCTCTTCCGATCT
HS-PEI-8bp-33	CAAGCAGAAGACGGCATACGAGATCCGATCTTGTGACTGGAGTTCAGACGTGTGCTCTTCCGATCT
HS-PEI-8bp-34	CAAGCAGAAGACGGCATACGAGATCCGGTTAAGTGACTGGAGTTCAGACGTGTGCTCTTCCGATCT

## Sheet: Sheet9
Table S11 Classification and modification of differentially expressed genes between the IUGR and NBW groups
Classification based on biological functions
KEGG pathway	Gene symbol	Gene full name	Descriptions (NCBI)
cell death and apoptosis	IRAK1	interleukin-1 receptor-associated kinase 1	The IRAK1 gene encodes the interleukin-1 receptor-associated kinase 1, one of two putative serine/threonine kinases that become associated with the interleukin-1 receptor (IL1R) upon stimulation. It is partially responsible for IL1-induced upregulation of the transcription factor NF-kappa B. Alternatively spliced transcript variants encoding different isoforms have been found for this gene. IRAK1…
	AIFM1	apoptosis-inducing factor, mitochondrion-associated, 1	This gene encodes a flavoprotein essential for nuclear disassembly in apoptotic cells, and it is found in the mitochondrial intermembrane space in healthy cells. Induction of apoptosis results in the translocation of this protein to the nucleus where it affects chromosome condensation and fragmentation. In addition, this gene product induces mitochondria to release the apoptogenic proteins cytoch…
	PIM2	pim-2 oncogene	PIM2 gene encodes a protooncogene that acts as a serine/threonine protein kinase. Studies determined the encoded protein functions to prevent apoptosis and to promote cell survival. In humans, increased levels of PIM-2 were described in different hematological malignancies.
	BCAP31	B-cell receptor-associated protein 31	BCAP31 gene encodes a member of the B-cell receptor associated protein 31 superfamily. The encoded protein is a multi-pass transmembrane protein of the endoplasmic reticulum that is involved in the anterograde transport of membrane proteins from the endoplasmic reticulum to the Golgi and in caspase 8-mediated apoptosis. Microdeletions in this gene are associated with contiguous ABCD1/DXS1375E del…
metabolism	MTMR1	myotubularin related protein 1	MTMR1 gene encodes a member of the myotubularin related family of proteins. Members of this family contain the consensus sequence for the active site of protein tyrosine phosphatases. Alternatively spliced variants have been described but their biological validity has not been determined.
	SOX3	SRY (sex determining region Y)-box 3	SOX3 encodes a member of the SOX (SRY-related HMG-box) family of transcription factors involved in the regulation of embryonic development and in the determination of the cell fate. The encoded protein may act as a transcriptional regulator after forming a protein complex with other proteins. Mutations in this gene have been associated with X-linked mental retardation with growth hormone deficien…
organism-specific biosystem	TWIST2	twist family bHLH transcription factor 2	TWIST2 encodes the protein which is a basic helix-loop-helix type transcription factor and shares similarity with Twist. This protein may inhibit osteoblast maturation and maintain cells in a preosteoblast phenotype during osteoblast development. This gene may be upregulated in certain cancers. Mutations in this gene cause focal facial dermal dysplasia 3, Setleis type. Two transcript variants enc…
	HAUS7	HAUS augmin like complex subunit 7	This gene encodes a subunit of the augmin complex, which regulates centrosome and mitotic spindle integrity, and is necessary for the completion of cytokinesis. The encoded protein was identified by interaction with ubiquitin C-terminal hydrolase 37. Alternative splicing results in multiple transcript variants.
